# Supplementary material for: Validation of deep learning enabled web based and smartphone optimized application RadAnalyzer to measure vertebral heart size and vertebral left atrial size in dogs
Source: PLoS One. 2026 May 13;21(5):e0337679. doi: 10.1371/journal.pone.0337679 (PMC13170878; doi:10.1371/journal.pone.0337679)
Supplement: S2Code — (R) [file pone.0337679.s002.R]

####################################################################################
############# NOTES ################################################################
####################################################################################
# Purpose: Script for stats on Radanalyzer data
# Author: Alice Watson
# Date: 15th October 2025, amended 15th Jan 2026


library(mcr) ##For passing bablok
library(blandr) ##For bland altman analysis
library(dplyr)
library(tidyr)
library(ggplot2)


############# Save and Load Workspace ##############################################
####################################################################################
#save workspaces, still need to run libraries and also setwd when loading
rm(list=ls())


mainDir <-"/Users/alicewatson/Dropbox/Alice&Sonya_2024/#3RadanalyzeAI/Alice'sWorkingFolder"

setwd(mainDir)
#Loading workspace - remember to load correct working directory first!

load("Rad.RData")
save.image("Rad.RData")


##Read in RadMind Data
dat_full <- "RadanalyzerData.csv"

###############Functions#############
`%!in%` = Negate(`%in%`)

#Function to plot histograms
plot_diff_percentiles <- function(x, y, 
                                  title = "Histogram of Differences",
                                  xlab = "Difference (x - y)",
                                  col_fill = "lightgray",
                                  border_col = "black",
                                  breaks = "Sturges") {
  # Remove NA pairs
  df <- na.omit(data.frame(x, y))
  diff <- df$x - df$y
  
  # Create histogram object (no plot yet)
  h <- hist(diff, breaks = breaks, plot = FALSE)
  
  # Define axis limits with a small buffer
  xlim <- range(h$breaks)
  ylim <- c(0, max(h$counts) * 1.05)
  
  # Plot manually to control axes
  plot(h,
       main = title,
       xlab = xlab,
       ylab = "Frequency",
       col = col_fill,
       border = border_col,
       xlim = xlim,
       ylim = ylim,
       axes = FALSE,
       yaxs = "i",   # ensure y-axis starts at 0 (touches bars)
       xaxs = "i")   # ensure x-axis touches bars)
  
  # Draw axes in full contact with histogram
  axis(1, lwd = 2, pos =0)  # X-axis
  axis(2, lwd = 2)  # Y-axis
  # box(lwd = 2)      # Frame box
  
  # Compute percentiles
  p2.5  <- quantile(diff, 0.025)
  p5    <- quantile(diff, 0.05)
  p95   <- quantile(diff, 0.95)
  p97.5 <- quantile(diff, 0.975)
  
  # Add percentile lines
  abline(v = c(p5, p95), col = "red", lty = 2, lwd = 2)
  abline(v = c(p2.5, p97.5), col = "blue", lty = 2, lwd = 2)
  
  
}

#Make function to work out 95% difference with 95%CI
abs_diff_percentile <-function(x, y, 
                               percentile = 0.95, 
                               n_boot = 10000, 
                               na.rm = TRUE, 
                               conf = 0.95,
                               seed = 123) {
  # Check length
  if(length(x) != length(y)) stop("x and y must be the same length")
  
  # Remove NA pairs if requested
  if(na.rm) {
    df <- na.omit(data.frame(x, y))
    x <- df$x
    y <- df$y
  }
  
  # Absolute differences
  abs_diff <- abs(x - y)
  
  # Function to compute percentile
  perc_fun <- function(data, indices) {
    quantile(data[indices], percentile)
  }
  
  # Load boot package
  if(!requireNamespace("boot", quietly = TRUE)) {
    stop("Package 'boot' is required. Please install it first.")
  }
  library(boot)
  
  # Bootstrapping
  set.seed(seed)
  boot_res <- boot::boot(data = abs_diff, statistic = perc_fun, R = n_boot)
  
  # Confidence interval
  ci <- boot::boot.ci(boot_res, type = "perc", conf = conf)
  
  # Return list with percentile and CI
  list(
    percentile = quantile(abs_diff, percentile),
    CI_lower = ci$percent[4],
    CI_upper = ci$percent[5]
  )
}

#####################################
## read in the data in .csv format
#####################################
full <- read.csv(paste0(mainDir, "/", dat_full), header = T, na.strings = c("","NA","na","0")) 

#Notes about data:
#Weight is in Kg at time of Echo
#Age in in years - UNKNOWN
#VHS.M: VHS-Human_modified  AI method (5 vetbral bodies)
#VLAS.M: VLAS-human_modified  AI method (5 vetbral bodies)
#VLAS.Rad
#VHS.Rad

#Convert character to categorical (factor)
full <- full %>%
  mutate(across(where(is.character), as.factor))


attach(full)
####Demographic info####
#Summarise breeds
breed_summary <- full %>%
  group_by(Breed) %>%
  summarise(Count = n()) %>%
  mutate(Percent = 100 * Count / sum(Count)) %>%
  arrange(desc(Count))%>%
  mutate(Percent = round(Percent, 1))  # one decimal place

breed_summary

write.csv(breed_summary, "breed_summary.csv", row.names = FALSE)

##Missing Sex and age
summary(full$Sex)

shapiro.test(as.numeric(full$Age)) #Not normal distribution as p-value = TBC
summary(as.numeric(full$Age))
hist(as.numeric(full$Age))

hist(full$Weight)
shapiro.test(full$Weight) #Not normal distribution as p-value < 2.2e-16
summary(full$Weight)


summary(full$VHS.M)
summary(full$VHS.Rad)


summary(full$VLAS.M)
summary(full$VLAS.Rad)

hist(full$VHS.M)
shapiro.test(full$VHS.M)#Not normal distribution as p-value = 8.844e-16
hist(full$VLAS.M)
shapiro.test(full$VLAS.M)#Not normal distribution as p-value <  2.2e-16

#####Compare VHS-M vs AI - Fig 1####
##Fig 1A Passing Bablok analysis for comparison of methods VHS Modified vs AI
cor.test(full$VHS.M,full$VHS.Rad)##corr = 0.916 (% CI:0.907-0.926), p-value < 2.2e-16, n= 1061
PB.reg_hai<- mcreg(full$VHS.M,full$VHS.Rad, method.reg = "PaBa",na.rm=T)
PB.reg_hai@para

plot(PB.reg_hai, add.grid=F,x.lab = "VHS-M", y.lab = "VHS-AI")

tiff("Figure1A_VHSai.tiff", width = 12, height = 12,units = "cm", res=300,pointsize = 10)
MCResult.plot(PB.reg_hai, equal.axis = TRUE, x.lab = "VHS-M", y.lab = "VHS-AI",
              ci.area = TRUE, 
              main = "", sub = "", add.grid = FALSE, points.cex = 1,
              add.legend = T, add.cor = T)
dev.off()

##Bland Altman
attach(full)
blandr.statistics(VHS.M,VHS.Rad, sig.level=0.95)
p_HAI<-blandr.draw(VHS.M,VHS.Rad,method1name = "VHS-M",method2name = "VHS-AI",
                   plotTitle = "", plotProportionalBias = F)+
  theme_classic() +
  labs(x = "Mean VHS", y= "Difference VHS.M-VHS.AI")
p_HAI

##Check Spread of data
means  <- (full$VHS.M + full$VHS.Rad) / 2
diff <- full$VHS.M - full$VHS.Rad

#Correlation test as the magnitude increases, the error increases, confirming heteroscedasticity
cor.test(diff, means, method = "pearson") # r= 0.215, p <0.05 therefore significant proporitional bias
#Check for proportional bias
pb_model <- lm(diff ~ means)
summary(pb_model) #Intercept -1.02 and mean 0.091 P<0.0001 for both
#Intercept ≠ 0 → fixed bias AND Slope ≠ 0 → proportional bias


#Save file with Fig1B
tiff("Figure1B_VHSRad.tiff", width = 12, height = 12,units = "cm", res=600,pointsize = 1)
grid::grid.draw(p_HAI)
dev.off()

####Repeat for VLAS-M vs VLAS-AI - Fig 4####
##Fig 3A Passing Bablok analysis for comparison of methods VHS Modified vs AI

cor.test(full$VLAS.M,full$VLAS.Rad)##corr = 0.872, p-value < 2.2e-16, n= 1055
PB.reg_lai<- mcreg(full$VLAS.M,full$VLAS.Rad, method.reg = "PaBa",na.rm=T) #n=981
PB.reg_lai@para

plot(PB.reg_lai, add.grid=F,x.lab = "VLAS-M", y.lab = "VLAS-AI")

tiff("Figure3A_VLASai.tiff", width = 12, height = 12,units = "cm", res=300,pointsize = 10)
MCResult.plot(PB.reg_lai, equal.axis = TRUE, x.lab = "VLAS-M", y.lab = "VLAS-AI",
              ci.area = TRUE, 
              main = "", sub = "", add.grid = FALSE, points.cex = 1,
              add.legend = T, add.cor = T)
dev.off()

##Bland Altman
blandr.statistics(VLAS.M,VLAS.Rad, sig.level=0.95)

blandr.draw(VLAS.M,VLAS.Rad,method1name = "VLAS-M",method2name = "VLAS-AI",
                            plotTitle = "", plotProportionalBias = F)+
                  theme_classic() +
                  labs(x = "Mean VLAS", y= "Difference VLAS.M-VLAS.AI")

##Check Spread of data
means_VLAS  <- (full$VLAS.M + full$VLAS.Rad) / 2
diff_VLAS <- full$VLAS.M - full$VLAS.Rad

#Correlation test as the magnitude increases, the error increases, confirming heteroscedasticity
cor.test(diff_VLAS, means_VLAS, method = "pearson") # r= 0.280, p <0.05 therefore significant proporitional bias
#Check for proportional bias
pb_model_VLAS <- lm(diff_VLAS ~ means_VLAS)
summary(pb_model_VLAS) #Intercept -0.31 and mean 0.15 P<0.0001 for both
#Intercept ≠ 0 → fixed bias AND Slope ≠ 0 → proportional bias


######Make histograms######

#------------------------------------------
# Use: VHS-M and VHS-AI with 95%CI
#------------------------------------------

#Fig 2: Histogram of the difference between vertebral heart size (VHS) of cardiologists and algorithm. The red lines indicate the 5th percentile and 95th percentile. The blue dashed lines represent the 2.5th percentile and the 97.5th percentile
plot_diff_percentiles(full$VHS.M, full$VHS.Rad,
                      title = "",
                      xlab = "Difference (VHS.M - VHS.AI)",
                      breaks=40)

#Fig 3: Histogram of the difference between vertebral left atrial size (VLAS) of cardiologists and algorithm. The red lines indicate the 5th percentile and 95th percentile. The blue dashed lines represent the 2.5th percentile and the 97.5th percentile
plot_diff_percentiles(full$VLAS.M, full$VLAS.Rad,
                      title = "",
                      xlab = "Difference (VLAS.M - VLAS.AI)",
                      breaks=40)


#------------------------------------------
# Use function to work out 95% difference with 95%CI
#------------------------------------------
abs_diff_percentile(full$VHS.M, full$VHS.Rad)
abs_diff_percentile(full$VLAS.M, full$VLAS.Rad)


########Look at effect of CKCS Vs Not CKCS on results####
CKCS <- full %>%
  filter(Breed %in% "Cavalier King Charles Spaniel")
non_CKCS <- full %>%
  filter(Breed %!in% "Cavalier King Charles Spaniel")

###VHS
#CKCS: BlandAltman- Bias -0.003 (LoA -0.76 to 0.77)
blandr.statistics(CKCS$VHS.M,CKCS$VHS.Rad, sig.level=0.95)
blandr.draw(CKCS$VHS.M,CKCS$VHS.Rad,method1name = "VHS-M",method2name = "VHS-AI",
            plotTitle = "", plotProportionalBias = F)+
  theme_classic() +
  labs(x = "Mean VHS", y= "Difference VHS.M-VHS.AI")


# Non-CKCS: BlandAltman - Bias 0.005 (LoA -0.88 to 0.89)
blandr.statistics(non_CKCS$VHS.M,non_CKCS$VHS.Rad, sig.level=0.95)
blandr.draw(non_CKCS$VHS.M,non_CKCS$VHS.Rad,method1name = "VHS-M",method2name = "VHS-AI",
            plotTitle = "", plotProportionalBias = F)+
  theme_classic() +
  labs(x = "Mean VHS", y= "Difference VHS.M-VHS.AI")


###VLAS
##CKCS: BlandAltman- Bias -0.071 (LoA -0.51 to 0.37)
blandr.statistics(CKCS$VLAS.M,CKCS$VLAS.Rad, sig.level=0.95)
blandr.draw(CKCS$VLAS.M,CKCS$VLAS.Rad,method1name = "VLAS-M",method2name = "VLAS-AI",
            plotTitle = "", plotProportionalBias = F)+
  theme_classic() +
  labs(x = "Mean VLAS", y= "Difference VLAS.M-VLAS.AI")


##non_CKCS: BlandAltman - Bias 0.043 (LoA -0.39 to 0.48)
blandr.statistics(non_CKCS$VLAS.M,non_CKCS$VLAS.Rad, sig.level=0.95)
blandr.draw(non_CKCS$VLAS.M,non_CKCS$VLAS.Rad,method1name = "VLAS-M",method2name = "VLAS-AI",
            plotTitle = "", plotProportionalBias = F)+
  theme_classic() +
  labs(x = "Mean VLAS", y= "Difference VLAS.M-VLAS.AI")
