# Supplementary material for: Validation of deep learning enabled web based and smartphone optimized application RadAnalyzer to measure vertebral heart size and vertebral left atrial size in dogs
Source: PLoS One. 2026 May 13;21(5):e0337679. doi: 10.1371/journal.pone.0337679 (PMC13170878; doi:10.1371/journal.pone.0337679)
Supplement: S1 File — (CSV) [file pone.0337679.s003.csv]

Study Code	Breed	Weight	VHS.M	VLAS.M	VHS.Rad	VLAS.Rad	Sex	Age
1	Canine, Labrador Retriever	32.5	12.4	1.86	11.91	1.78	M	14.4
2	Canine, Chinese Sharpei	21.8	10.1		9.87	1.36	M	4.5
3	Cavalier King Charles Spaniel	7.2	10.5	1	10.52	2.06	F	3.8
4	Dachshund	5.9	9.3	1.1	9.41		MC	12.7
5	Cavalier King Charles Spaniel	12.4	10.4	1.1	10.05		MN	10.4
6	Cavalier King Charles Spaniel	9.2	10.3	1.1	11.06	1.5	FS	6.2
7	Cavalier King Charles Spaniel	9.6	9.6	1.2	10.35	1.33	FS	9.3
8	Cavalier King Charles Spaniel	10.6	9.8	1.2	10.36	2.19	FS	9.1
9	Cavalier King Charles Spaniel	6.4	9.4	1.2	9.6	1.26	FS	6.9
10	Cavalier King Charles Spaniel	7.2	9.5	1.2	9.57	1.27	FS	2.7
11	Italian Greyhound	7.8	10.2	1.2	10.57	1.67	FS	2.2
12	Canine, German Shepherd	34	10.1	1.3	9.87	1.93	MN	11.9
13	Basset hound	15.1	10.4	1.3	10.03	1.25	MC	11.5
14	Canine, Boxer	27	10.4	1.3	10.49	1.62	FS	9.1
15	Dachshund	6	9.3	1.3	9.48	1.47	MC	8.6
16	Cavalier King Charles Spaniel	10.7	9.9	1.3	10.51	1.53	FS	7.7
17	Canine, German Shepherd	40.3	9.1	1.3	9.55	1.44	FS	7.1
18	Cavalier King Charles Spaniel	7.6	10.1	1.3	10.14	1.44	MN	6.1
19	Cavalier King Charles Spaniel	11.2	10.8	1.3	10.51	1.33	FS	4.7
20	Canine, Boxer	37.5	10.3	1.3	10.91		MN	2.8
21	Cavalier King Charles Spaniel	6.2	10.8	1.4	11.08	2.03	FS	14.1
22	Cavalier King Charles Spaniel	7.9	10.5	1.4	10.98	1.92	MC	13.5
23	Canine, Boxer	33	11.9	1.4	11.9		FS	11.9
24	Canine, Golden Retriever	22.8	9.1	1.4	8.96	1.38	M	11.1
25	Canine, Labrador Retriever	47	9.8	1.4	10.04	1.34	M	10.8
26	Labrador Retriever	35	10.2	1.4	10.26	1.76	MC	10.4
27	Pekingese	5.8	8.8	1.4	9.55	1.57	FS	9.4
28	Canine, German Shepherd	28.3	9.7	1.4	10.03	1.79	FS	9.4
29	Cavalier King Charles Spaniel	8.2	10.6	1.4	10.82	1.8	MC	9.3
30	Canine, Mastiff	86.7	10.6	1.4	11.06	2.01	MN	8.4
31	Cavalier King Charles Spaniel	11	10.4	1.4	10.6	1.9	FS	7.9
32	Cavalier King Charles Spaniel	7.6	11	1.4	10.95	1.82	M	7.9
33	Cavalier King Charles Spaniel	7.2	10.7	1.4	10.94	2.05	FS	6.4
34	Cavalier King Charles Spaniel	7.3	11.9	1.4	12.2	2.2	MC	6.2
35	Canine, Brittany Spaniel	24.3	10.2	1.4	10.05	1.84	MN	5.9
36	Cavalier King Charles Spaniel	9	10.5	1.4	10.48	1.45	MN	5.6
37	Cavalier King Charles Spaniel	10.5	10	1.4	10.39	1.38	FS	5
38	Cavalier King Charles Spaniel	10.2	9.7	1.4	9.79		MN	2.8
39	Cavalier King Charles Spaniel	6.5	8.8	1.4	9.18	1.57	MN	2.7
40	Cavalier King Charles Spaniel	4.4	9.5	1.4	9.9	1.52	FS	1.5
41	Cavalier King Charles Spaniel	7.4	9.7	1.4	11.16	1.84	FS	1.3
42	Canine, Labrador Retriever	28.2	9.9	1.5	9.57	1.36	MN	16.3
43	Canine, American Pit Bull Terrier	34.8	10.4	1.5	10.25	1.61	MN	13.9
44	Canine, Vizsla	20	10	1.5	9.63	1.85	FS	12.7
45	MiniSchnauzer	4.2	10.8	1.5	10.2	1.51	M	12.6
46	Cavalier King Charles Spaniel	5.9	10.3	1.5	10.21	1.69	FS	12.6
47	Australian Shepherd	27	10.3	1.5	10.27		FS	12
48	Cavalier King Charles Spaniel	7.2	10.4	1.5	10.65	1.64	MN	11.2
49	Canine, American Pit Bull Terrier	29.1	10.5	1.5	10.79	1.57	FS	11
50	Cavalier King Charles Spaniel	6.8	10.2	1.5	10.31	1.86	F	10.6
51	Cavalier King Charles Spaniel	7.8	10.2	1.5	10.55	1.63	FS	10.2
52	Dachshund	8.4	10.6	1.5	11.4	1.54	MC	9.5
53	Canine, Basset Hound	21.7	9.3	1.5	9.3	1.59	M	9.5
54	Canine, Doberman Pinscher	32	8.8	1.5	9.24	1.88	FS	9.4
55	Canine, Doberman Pinscher	35	9.6	1.5	9.2	1.75	M	8.5
56	Canine, Boxer	23.5	11.1	1.5	10.49	1.69	MN	8.3
57	Canine, Doberman Pinscher	35.5	9.6	1.5	10.88	1.56	F	7.9
58	Boston Terrier	6.2	9.8	1.5	10.97	1.87	FS	7.3
59	Cavalier King Charles Spaniel	10	11.4	1.5	11.22	1.62	FS	7.2
60	Canine, Boxer	37.8	10	1.5	9.96	1.49	FS	7.2
61	Canine, Boxer	23.6	10.2	1.5	10	1.54	FS	7.1
62	Cavalier King Charles Spaniel	10.4	10.1	1.5	10.1		FS	6.6
63	Cavalier King Charles Spaniel	6.9	10.2	1.5	10.41	1.67	FS	6.2
64	Canine, Labrador Retriever	31.1	10.3	1.5	10.56	1.42	MN	6.1
65	Cavalier King Charles Spaniel	9.2	10.1	1.5	10.4	1.54	FS	5.9
66	Cavalier King Charles Spaniel	7.5	10.3	1.5	10.28	1.98	FS	5.4
67	Cavalier King Charles Spaniel	7.6	11.5	1.5	11.16	1.56	F	4.8
68	Cavalier King Charles Spaniel	7.2	10.1	1.5	9.99	1.73	F	4
69	Cavalier King Charles Spaniel	8.4	9.8	1.5	10.64	1.46	MN	3.4
70	Cavalier King Charles Spaniel	7.2	10.7	1.5	11.02	1.6	FS	3
71	Cavalier King Charles Spaniel	5	10.2	1.5	10.24	1.54	FS	3
72	Cavalier King Charles Spaniel	8	10.1	1.5	10.41	1.68	FS	2.3
73	Canine, American Pit Bull Terrier	21.4	10.7	1.5	10.69	1.68	MN	2.3
74	Canine, Boxer	29.2	11.1	1.5	10.17	1.26	MN	1.5
75	Chihuahua	3.2	9.7	1.6	9.48	1.37	FS	14.4
76	Canine, Boxer	22.6	10.5	1.6	9.66	1.46	FS	13.7
77	Dachshund	4.4	9.7	1.6	9.8	1.66	MC	13
78	Canine, Catahoula Hog Dog	32	10.4	1.6	10.35	1.84	MN	12.1
79	Dachshund	5.5	9.4	1.6	9.17	1.61	MC	12
80	Canine, Australian Shepherd	27	10.7	1.6	10.27		FS	12
81	Bull Terrier	17.8	10.5	1.6	10.44	1.65	FS	11.7
82	Cavalier King Charles Spaniel	7.2	10.4	1.6	10.83	1.69	FS	11.7
83	Canine, Doberman Pinscher	32.8	9.7	1.6	9.71	1.51	MN	11.3
84	Cavalier King Charles Spaniel	8.2	10.7	1.6	11.13		M	11.2
85	Cavalier King Charles Spaniel	11	10.9	1.6	10.99	1.71	MN	11.2
86	Mixed Breed	15	9.1	1.6	9.83	2.07	FS	11.1
87	Chihuahua	2.3	8.8	1.6	8.73	1.71	FS	10.9
88	Canine, Labrador Retriever	34.9	9.9	1.6	10.26	1.71	MN	10.9
89	Cavalier King Charles Spaniel	7.2	10.3	1.6	10.94	1.91	MN	10.7
90	Min Pinshcer	3.5	10.8	1.6	11.56	1.66	FS	10.5
91	Canine, Golden Retriever	25.6	10.9	1.6	11.07	1.65	M	10.4
92	Dachshund	10.9	10.2	1.6	11.96	1.92	FS	10.2
93	Cavalier King Charles Spaniel	9.8	11.2	1.6	11.23	1.87	MN	10.1
94	Canine, Bernese Mountain Dog	36	9.4	1.6	9.97	1.56	MN	10.1
95	Cavalier King Charles Spaniel	9.2	10.8	1.6	10.46	1.63	FS	10
96	Canine, Mixed Dog	38.9	9.9	1.6	10.62	1.74	M	9.9
97	Labrador Retriever	28	10.2	1.6	10.08	1.85	MC	9.8
98	Canine, German Shepherd	49	9.8	1.6	9.55	1.86	MN	9.7
99	Cavalier King Charles Spaniel	11.8	11.7	1.6	11.55	1.79	FS	9.6
100	Canine, Mixed Dog	25.1	9.3	1.6	9.98	1.61	MN	9.6
101	Bichon Frise	11.6	9.4	1.6	9.46	1.62	MC	8.8
102	Cavalier King Charles Spaniel	7.7	11.3	1.6	11.57	2.4	FS	8.7
103	Canine, American Pit Bull Terrier	37.5	11.4	1.6	11.58	1.7	FS	8.7
104	Cavalier King Charles Spaniel	10	11.1	1.6	10.76	1.78	MN	8
105	Canine, Vizsla	24.2	9.9	1.6	10.43	1.83	M	8
106	Canine, Doberman Pinscher	36	9.8	1.6	10.6	1.65	M	8
107	Cavalier King Charles Spaniel	7.8	10.5	1.6	10.83	2.21	M	7.8
108	Cavalier King Charles Spaniel	9.8	10.8	1.6	9.94		MN	7.5
109	Cavalier King Charles Spaniel	10.8	11.8	1.6	11.63	1.67	MC	7.4
110	Cavalier King Charles Spaniel	8.6	10.8	1.6	10.69	1.74	F	7.1
111	Cavalier King Charles Spaniel	8.2	10.4	1.6	10.93	1.53	FS	6.9
112	Cavalier King Charles Spaniel	6.2	10.5	1.6	10.58		FS	6.4
113	Canine, Great Dane	73.6	10.1	1.6	9.81	1.49	MN	6
114	Canine, Doberman Pinscher	23.7	9.7	1.6	9.84	1.71	FS	5.9
115	Cavalier King Charles Spaniel	8	10.4	1.6	10.51	1.67	MN	5.7
116	Canine, Doberman Pinscher	33.6	10.3	1.6	10.94	1.57	FS	5.4
117	Cavalier King Charles Spaniel	5.6	11.2	1.6	10.99	1.71	FS	5.2
118	Cavalier King Charles Spaniel	10.7	10.5	1.6	10.5	1.9	MN	5.1
119	Cavalier King Charles Spaniel	6.6	9.8	1.6	10.23	1.61	FS	4.1
120	Canine, Labrador Retriever	28	10.2	1.6	10.33	1.54	M	3.9
121	Cavalier King Charles Spaniel	6.6	10.5	1.6	10.6	2.13	FS	3.6
122	Cavalier King Charles Spaniel	6.4	10.2	1.6	10.04	1.75	FS	3.3
123	Chihuahua	3.6	10.1	1.6	9.89	1.56	M	3.2
124	Cavalier King Charles Spaniel	7	10.1	1.6	10.22	1.59	F	2.6
125	Cavalier King Charles Spaniel	12.3	10.8	1.6	10.51	1.6	MN	2.4
126	Cavalier King Charles Spaniel	7	10.1	1.6	10.16	1.73	FS	2.2
127	Cavalier King Charles Spaniel	7.4	9.4	1.6	9.8	1.88	M	1.8
128	Cavalier King Charles Spaniel	6.4	10.2	1.6	10.18	1.66	F	1.5
129	Cavalier King Charles Spaniel	8.2	9.7	1.6	10.07	2.02	M	1.4
130	Cavalier King Charles Spaniel	11.6	9.9	1.6	10.02	1.95	MN	1.2
131	Canine, Neopolitan Mastiff	23	10.6	1.6	10.85	1.87	F	0.4
132	Cavalier King Charles Spaniel	9	9.9	1.7	10.98	2.25	MN	14.7
133	Miniature_Poodle	7.6	11.3	1.7	11.39	1.8	FS	14.6
134	Maltese	6.8	10.6	1.7	11.04	1.9	MC	14.6
135	Canine, Mixed Dog	32.8	10.7	1.7	10.54	1.73	MN	14.5
136	Lhasa Apso	6.8	9	1.7	9.91	1.75	FS	13.2
137	Canine, Irish Wolfhound	24.3	9.2	1.7	9.69	1.77	FS	13.1
138	Canine, Basset Hound	27	10.3	1.7	10.46	1.75	FS	12.8
139	Canine, Mixed Dog	30.2	11.2	1.7	11.4	1.72	MN	12.2
140	Pekingese	6.6	9.5	1.7	9.59	1.76	MC	12.1
141	Cavalier King Charles Spaniel	7.4	10.8	1.7	10.48	1.85	MN	12.1
142	Cavalier King Charles Spaniel	8.6	9.6	1.7	10.43	1.94	MN	11.9
143	Canine, American Staffordshire Terrier	27	10.3	1.7	10.61	1.74	MN	11.9
144	Cavalier King Charles Spaniel	7	10.6	1.7	10.65	1.98	FS	11.6
145	Canine, Labrador Retriever	35	10.4	1.7	10.68	2.11	FS	11.6
146	Canine, Labrador Retriever	33.2	10.5	1.7	9.98	1.69	MN	11.6
147	Canine, Rhodesian Ridgeback	46.3	11	1.7	11.96	1.77	MN	11.6
148	Labrador Retriever	32.4	11.1	1.7	9.14	1.43	MC	11.3
149	Schipperke	4.2	9.3	1.7	9.38	1.78	FS	11.2
150	Canine, English Springer Spaniel	20.3	8.7	1.7	9.39	1.62	MN	11.2
151	Canine, Basset Hound	28	9.1	1.7	9.29	1.99	FS	10.8
152	Canine, Labrador Retriever	31.2	9.6	1.7	9.47	1.68	FS	10.7
153	German Shepherd	35	9.8	1.7	9.64	1.64	M	10.6
154	Chihuahua	5.2	9.5	1.7	9.64	1.68	FS	10.4
155	Cavalier King Charles Spaniel	7.6	10.7	1.7	10.35	1.87	MC	10.4
156	Cavalier King Charles Spaniel	6	10.7	1.7	10.71	1.88	F	10.3
157	Canine, American Pit Bull Terrier	32.2	10.9	1.7	10.82	1.59	FS	10.2
158	Cavalier King Charles Spaniel	8.6	11.1	1.7	11.06	1.9	MC	10
159	Cocker Spaniel	14	12.4	1.7	11.3	2.42	MC	10
160	GreatPyrenees	37.4	9.6	1.7	10.32	2.13	FS	10
161	Canine, American Pit Bull Terrier	32	10.6	1.7	10.67	1.76	M	10
162	Toy Poodle	4	9.4	1.7	10.36	1.64	FS	9.9
163	Canine, Mixed Dog	60.5	10	1.7	9.72	1.48	M	9.9
164	Canine, Boxer	27.6	11.9	1.7	11.29	1.56	FS	9.9
165	Chow Chow	22.9	12.4	1.7	12.9	2.26	FS	9.7
166	Pekingese	4.3	9.2	1.7	10.06	1.55	FS	9.7
167	Canine, Labrador Retriever	25	9.1	1.7	8.82	1.41	F	9.6
168	Dachshund	5.2	9.7	1.7	10.49	1.54	M	9.5
169	Dachshund	10	10.5	1.7	10.29	1.84	FS	8.5
170	Brussels Griffon	4.4	11.1	1.7	11.25	1.78	FS	8.3
171	Cavalier King Charles Spaniel	7.4	10	1.7	11.07	1.96	FS	8.3
172	Canine, Doberman Pinscher	37.6	9.6	1.7	9.89	1.76	MN	8.3
173	Cavalier King Charles Spaniel	6	10.5	1.7	10.49	1.75	FS	8.2
174	Cavalier King Charles Spaniel	6.9	10	1.7	10.16	2.14	F	8
175	Dachshund	4.4	9.8	1.7	10.06	1.76	FS	7.9
176	Canine, Border Collie	26.2	10.5	1.7	10.38	1.86	MN	7.9
177	Cavalier King Charles Spaniel	12.8	11.1	1.7	10.96	1.76	MC	7.8
178	Dachshund	8.2	10.6	1.7	10.55	1.73	MC	7.6
179	Canine, Mastiff	83.4	10.5	1.7	10.79	1.76	FS	7.5
180	Canine, Doberman Pinscher	31.8	9.3	1.7	9.47	1.82	MN	7.3
181	Canine, Pointer-German Short Haired	26.2	11.3	1.7	11		MN	7.1
182	Canine, Boxer	30	11	1.7	11		FS	7
183	Boston Terrier	7.2	11.3	1.7	11.16	1.62	M	6.9
184	Canine, Doberman Pinscher	40.4	9.9	1.7	10.75	2.53	FS	6.6
185	Canine, Boxer	24.2	10.1	1.7	10.18	1.79	FS	6.4
186	Canine, Labrador Retriever	36.8	10.3	1.7	10.22	1.85	FS	6.4
187	Cavalier King Charles Spaniel	5.9	9.9	1.7	9.91	1.71	FS	6.2
188	Cavalier King Charles Spaniel	7.9	10.1	1.7	10.63	1.81	F	6.2
189	Canine, Golden Retriever	39.4	10.1	1.7	10.08	1.63	MN	6.2
190	Cavalier King Charles Spaniel	9	11.2	1.7	11.01	1.78	FS	5.9
191	Canine, Doberman Pinscher	37.4	10.4	1.7	10.53	2.02	FS	5.8
192	Boston Terrier	9.8	11.5	1.7	11.25	2.06	MC	5.5
193	Cavalier King Charles Spaniel	5.4	11.2	1.7	11.13	1.91	M	5.4
194	Cavalier King Charles Spaniel	8.2	10	1.7	10.24	1.65	F	5.4
195	Cavalier King Charles Spaniel	9.6	10.9	1.7	10.88	1.83	FS	4.9
196	Canine, Doberman Pinscher	29.6	9.7	1.7	9.73	1.63	FS	4.9
197	Cavalier King Charles Spaniel	8.2	10.5	1.7	10.7	1.91	M	4.7
198	Cavalier King Charles Spaniel	6.3	9.6	1.7	9.86	1.89	MN	3.9
199	Cavalier King Charles Spaniel	7.4	10.6	1.7	10.44	1.69	FS	2.7
200	Cavalier King Charles Spaniel	6.9	9.9	1.7	10.04	1.84	MN	2.6
201	Cavalier King Charles Spaniel	7.5	10.1	1.7	10.06	1.69	M	2.4
202	Canine, Boxer	20.7	11	1.7	10.69	2.1	FS	1.9
203	Mixed Breed	32.8	10.9	1.8	10.62	1.76	MC	14.5
204	Chihuahua	5.8	10.8	1.8	10.47	1.97	FS	14.1
205	MiniSchnauzer	9.2	10.9	1.8	11.15	1.81	FS	13.9
206	Canine, American Staffordshire Terrier	44.8	9.8	1.8	10.38	1.84	MN	13.5
207	Canine, Labrador Retriever	40	10.4	1.8	10.22	1.84	MN	13.1
208	MiniSchnauzer	8.4	10.5	1.8	10.73	1.81	MC	12.9
209	Canine, Labrador Retriever	34.5	10.6	1.8	9.85	1.48	FS	12.9
210	Boston Terrier	8.1	10.1	1.8	10.82	1.61	FS	12.8
211	Canine, Labrador Retriever	44.2	10.2	1.8	10.37	1.76	MN	12.6
212	Cavalier King Charles Spaniel	8.2	11.6	1.8	11.71	2.08	MN	12.5
213	Miniature_Poodle	4.3	9.3	1.8	9.57	1.72	FS	12.3
214	Canine, Labrador Retriever	34.8	10.6	1.8	10.97	1.82	FS	11.9
215	Chihuahua	4.9	11.5	1.8	11.52		MC	11.8
216	Canine, Mixed Dog	36.6	10.8	1.8	10.56	1.57	MN	11.7
217	Canine, Doberman Pinscher	32.4	10.7	1.8	10.58	1.78	FS	11.6
218	Canine, Doberman Pinscher	33.2	9.7	1.8	9.95		FS	11.5
219	Catahoula	24.3	10.7	1.8	10.54	2.15	FS	11.4
220	Border Collie	23	10.1	1.8	10.15	1.53	MC	11.3
221	Cavalier King Charles Spaniel	8.2	11.2	1.8	11.65	1.95	FS	11.2
222	Canine, American Pit Bull Terrier	27	11.4	1.8	11.75	2.04	MN	11.2
223	Cavalier King Charles Spaniel	7.8	10.9	1.8	10.6	1.75	FS	11.1
224	Canine, Doberman Pinscher	36.9	10.6	1.8	10.85	1.78	M	11.1
225	Cavalier King Charles Spaniel	14.1	10.2	1.8	10.44	1.84	MN	11
226	Cavalier King Charles Spaniel	8.3	10.7	1.8	10.57	1.9	MN	10.8
227	Canine, Golden Retriever	33	9.5	1.8	10.02	1.78	FS	10.8
228	Canine, Basset Hound	24.3	10.2	1.8	9.98	1.77	FS	10.8
229	Great Dane	56	9.5	1.8	9.81	1.77	FS	10.6
230	Canine, Australian Cattle Dog	22.7	10.1	1.8	9.84	1.79	FS	10.4
231	Cavalier King Charles Spaniel	8.6	9.9	1.8	9.44	1.88	MN	10.3
232	Cavalier King Charles Spaniel	10.8	11.2	1.8	10.56	1.89	MN	10.3
233	Canine, Rottweiler	44.6	11	1.8	10.97	2.3	MN	10.2
234	Dachshund	9	9.9	1.8	10.08	1.86	FS	10.1
235	Cavalier King Charles Spaniel	9.4	10.5	1.8	11.09	2.12	FS	10.1
236	Canine, Labrador Retriever	28.3	11	1.8	10.48	1.84	FS	10
237	Canine, German Shepherd	48.1	9.8	1.8	10.05	1.74	MN	9.9
238	Canine, Siberian Husky	40.7	10.6	1.8	10.83	1.81	FS	9.9
239	Canine, Boxer	24.1	10.1	1.8	9.88	2.06	FS	9.8
240	Chihuahua	3.2	9.7	1.8	9.73	1.66	FS	9.7
241	Cavalier King Charles Spaniel	7.6	11.8	1.8	10.97	1.86	FS	9.6
242	Cavalier King Charles Spaniel	6.8	11.8	1.8	11.96	2.03	FS	9.2
243	Cavalier King Charles Spaniel	7.8	10.8	1.8	11.04	1.86	F	9.1
244	Cavalier King Charles Spaniel	4.4	10.8	1.8	10.77	1.79	FS	9
245	Cavalier King Charles Spaniel	9.3	11.7	1.8	11.61	2.15	MC	8.8
246	Cavalier King Charles Spaniel	7.6	11	1.8	10.94	1.6	F	8.4
247	Canine, Boxer	40.6	11.7	1.8	11.51	1.8	FS	8.4
248	Cavalier King Charles Spaniel	6.7	10.5	1.8	10.52	1.82	FS	8.3
249	Cavalier King Charles Spaniel	7.2	10.9	1.8	11.28	1.78	MN	8.3
250	Canine, Labrador Retriever	30.2	10.1	1.8	10.12	1.77	FS	8.3
251	Canine, Australian Shepherd	35	10.5	1.8	10.43	1.92	MN	8.1
252	Cavalier King Charles Spaniel	7.4	10.4	1.8	10.37	1.91	FS	8
253	Mixed Breed	5.2	9.6	1.8	10.2	2.14	FS	7.9
254	MiniSchnauzer	5	10.9	1.8	11.42	1.86	MC	7.8
255	Cavalier King Charles Spaniel	7.8	10.6	1.8	10.62	1.69	M	7.8
256	Canine, Doberman Pinscher	36	9.6	1.8	9.8	1.86	F	7.3
257	Canine, Doberman Pinscher	40	10.4	1.8	9.81	1.43	M	7.3
258	Cavalier King Charles Spaniel	8.3	10.7	1.8	10.5	1.77	FS	7.2
259	Canine, German Shepherd	44.6	10.4	1.8	10.51	1.78	M	7.1
260	Canine, Doberman Pinscher	39.1	10.1	1.8	9.99	1.71	M	7.1
261	Cavalier King Charles Spaniel	8.2	10.4	1.8	10.45	1.88	F	7
262	Cavalier King Charles Spaniel	7.6	11.8	1.8	11.62	1.92	FS	7
263	Canine, Boxer	24.1	11.5	1.8	11.42	1.84	FS	6.9
264	Canine, Boxer	35.9	10.8	1.8	10.28	1.71	M	6.9
265	Cavalier King Charles Spaniel	9.4	10.8	1.8	10.18	1.88	MN	6.4
266	Mixed Breed	9	10.1	1.8	10.42	2.01	FS	6.3
267	Cavalier King Charles Spaniel	10.8	10.9	1.8	11.23	1.89	MN	6
268	Canine, Boxer	39.6	11.1	1.8	10.84	1.67	MN	6
269	Cavalier King Charles Spaniel	8.7	11.3	1.8	11.03	1.66	FS	5.8
270	Cavalier King Charles Spaniel	8.2	10.7	1.8	10.34	2	MN	5.4
271	Canine, Giant Schnauzer	28.6	9.3	1.8	9.42	1.9	F	5.3
272	Cavalier King Charles Spaniel	7.6	11	1.8	10.7	2.15	FS	5.1
273	Canine, Doberman Pinscher	38	9.6	1.8	9.62	1.78	M	5.1
274	Cavalier King Charles Spaniel	9	10.4	1.8	10.41	1.74	FS	5
275	Cavalier King Charles Spaniel	9	11	1.8	10.8	1.72	MN	4.9
276	Cavalier King Charles Spaniel	9.9	10.2	1.8	10.81	1.75	MN	4.6
277	Cavalier King Charles Spaniel	8	10.5	1.8	10.54	1.85	F	4.5
278	Cavalier King Charles Spaniel	10.8	10	1.8	10.38	1.86	MN	4.5
279	Cavalier King Charles Spaniel	7.5	10.3	1.8	10.31	1.84	MN	3.8
280	Cavalier King Charles Spaniel	9.4	11.1	1.8	10.8	1.75	M	3.7
281	Cavalier King Charles Spaniel	7.5	10.7	1.8	10.58		F	3.3
282	Cavalier King Charles Spaniel	6.7	10.2	1.8	10.14	1.79	F	3.3
283	Cavalier King Charles Spaniel	7.7	10.7	1.8	10.31	1.85	MN	2.4
284	Cavalier King Charles Spaniel	7.1	10.5	1.8	11.32	2.35	MN	1.3
285	Canine, Doberman Pinscher	33.9	10	1.8	8.79	1.76	M	1.3
286	Dachshund	6.9	9.5	1.9	9.65	1.8	M	16.9
287	Dachshund	5.9	10.4	1.9	10.36	2.07	MC	15.9
288	Cairn Terrier	8.5	11	1.9	10.73	2.07	FS	15.8
289	Cavalier King Charles Spaniel	7.7	11	1.9	11.24	1.86	FS	14.9
290	Mixed Breed	11.4	10.1	1.9	11.13	1.89	FS	14.6
291	Cavalier King Charles Spaniel	10	10.3	1.9	10.49	2.09	MC	13.8
292	Rat Terrier	3.8	10.7	1.9	10.97	2.12	FS	13.7
293	Dachshund	4.4	9.7	1.9	9.86	1.83	FS	13.7
294	Dachshund	7.2	12	1.9	11.18	1.98	FS	13.5
295	Cocker Spaniel	10.4	10.9	1.9	10.67	1.92	FS	13
296	Cavalier King Charles Spaniel	8.6	10.9	1.9	10.82		MN	13
297	MiniSchnauzer	6	10.6	1.9	10.22	1.71	FS	12.8
298	Canine, Collie	27	10	1.9	9.85	1.86	MN	12.7
299	Mixed Breed	9.1	10.4	1.9	10.14	2.03	MC	12.4
300	Dachshund	5.7	9.1	1.9	8.85		FS	12.3
301	Basset hound	18.6	11.6	1.9	11.3	1.95	FS	12.1
302	Standard Poodle	22.1	9.6	1.9	9.92	2.24	FS	11.8
303	Jack Russell Terrier	15	10.6	1.9	10.42	1.87	MC	11.6
304	Canine, Airedale Terrier	28.8	11	1.9	10.78	1.89	MN	11.6
305	Mixed Breed	26.4	10.1	1.9	10.23	1.84	FS	11.2
306	Canine, Basset Hound	24.7	9	1.9	9.46	1.85	MN	11.1
307	Canine, Great Pyrenees	51.4	8.8	1.9	9.34	2.03	MN	11.1
308	Border Collie	28.2	10	1.9	10.23	2.24	MC	10.8
309	Cavalier King Charles Spaniel	9.4	11.7	1.9	11.09	2.34	F	10.8
310	Cavalier King Charles Spaniel	8.6	11.3	1.9	11.03	2.28	MN	10.8
311	Canine, Boxer	35	12.5	1.9	12.7	1.95	FS	10.5
312	Cavalier King Charles Spaniel	9.3	10.1	1.9	10.46	2.08	FS	10.4
313	Canine, Labrador Retriever	39.2	10.1	1.9	10.13	1.94	FS	10.3
314	German Shepherd	35	9.7	1.9	8.94	1.61	FS	10.2
315	Cavalier King Charles Spaniel	8.6	10.6	1.9	11.41	2.64	FS	10.2
316	Canine, Labrador Retriever	30.2	9.7	1.9	9.57	1.89	FS	10.2
317	Chihuahua	4	10.2	1.9	10.54	1.94	MC	10.1
318	Yorkshire Terrier	4.4	11.9	1.9	11.9		FS	10.1
319	Canine, Labrador Retriever	27.4	11	1.9	10.78	1.64	F	10.1
320	Toy Poodle	5.7	10.2	1.9	11.23		M	10
321	Cavalier King Charles Spaniel	7.9	11.3	1.9	11.31	2.01	FS	9.9
322	Cavalier King Charles Spaniel	8	11.9	1.9	11.91	1.94	MN	9.5
323	Cavalier King Charles Spaniel	9.4	10.7	1.9	11.06	2.34	MN	9.4
324	Chihuahua	5.2	9.7	1.9	9.91	1.83	MC	9.2
325	Canine, Boxer	47	11.3	1.9	11.16	1.79	MN	9.1
326	MiniSchnauzer	8.2	12	1.9	11.02	1.83	FS	9
327	Cavalier King Charles Spaniel	9	10.9	1.9	11.74	2.13	FS	9
328	Chihuahua	3.8	11.7	1.9	11.24	1.84	FS	8.9
329	Cavalier King Charles Spaniel	8.5	10.8	1.9	10.7	1.62	FS	8.8
330	Canine, Labrador Retriever	38.6	10.1	1.9	10.34	1.98	FS	8.8
331	Canine, Golden Retriever	34.2	9.3	1.9	9.65	2.07	FS	8.8
332	Canine, Labrador Retriever	37.6	10.5	1.9	10.83	2.37	FS	8.7
333	Cavalier King Charles Spaniel	11.2	11.5	1.9	11.78	1.93	M	8.6
334	Cavalier King Charles Spaniel	10	10.4	1.9	10.4	1.98	FS	8.5
335	Norfolk Terrier	8.8	11.4	1.9	11.05	2.01	FS	8.4
336	Dachshund	8.2	10.6	1.9	10.87	2.32	MC	8.2
337	Cavalier King Charles Spaniel	9.4	10.2	1.9	10.81	1.89	MN	8.2
338	Canine, Doberman Pinscher	34.6	10.2	1.9	10.64	1.97	FS	8.2
339	Canine, Catahoula Hog Dog	40	9.8	1.9	10.34	2.14	FS	8.2
340	Cavalier King Charles Spaniel	9.4	11.2	1.9	11.19	2.08	MN	7.8
341	Cocker Spaniel	12.2	12.4	1.9	12.08	2.1	MC	7.7
342	German Shepherd	30	10.3	1.9	10.32	1.99	FS	7.7
343	Canine, Labrador Retriever	24	10.8	1.9	10.21	2.06	F	7.5
344	Brittany Spaniel	15	10.8	1.9	10.74	2.06	FS	7.4
345	Cavalier King Charles Spaniel	6.9	11	1.9	10.88	2.33	FS	7.4
346	Canine, Boxer	30.4	11.4	1.9	11.17	1.95	M	7.2
347	Cavalier King Charles Spaniel	9.9	10.6	1.9	10.88	2.06	FS	7.1
348	Cavalier King Charles Spaniel	9.8	10.8	1.9	10.64	2.17	FS	6.6
349	Cavalier King Charles Spaniel	8	9.9	1.9	10.31	1.86	FS	6.3
350	Portuguese Water Dog	22.6	11.1	1.9	10.97	2.11	MC	6.2
351	Canine, Mastiff	31	10	1.9	10.43	2.03	FS	6.1
352	Cavalier King Charles Spaniel	8.4	11.1	1.9	10.93	1.86	FS	5.9
353	Canine, Great Dane	54	10.2	1.9	10.49	2.15	FS	5.9
354	Papillon	5.2	10.2	1.9	9.96	1.93	FS	5.8
355	Cocker Spaniel	10	9.6	1.9	9.82	1.79	FS	5.7
356	Cavalier King Charles Spaniel	8.1	11.3	1.9	11.1	1.67	F	5.7
357	Canine, Boxer	25.9	11.5	1.9	11.44	1.6	FS	5.6
358	Chihuahua	2.3	9.4	1.9	10.73	1.92	MC	5.5
359	Cavalier King Charles Spaniel	7.2	10.7	1.9	10.84	2.01	F	5.3
360	Cavalier King Charles Spaniel	7.5	11.2	1.9	11.13		MN	5.3
361	Canine, Boxer	32.9	11.1	1.9	10.79	1.77	M	5.3
362	Cavalier King Charles Spaniel	10.2	10	1.9	10.04	2.04	MN	5.1
363	Canine, Labrador Retriever	33	10.7	1.9	10.46	1.79	F	5.1
364	Cavalier King Charles Spaniel	15.2	10.3	1.9	10.11	1.92	MN	5
365	Canine, Doberman Pinscher	40.2	9.8	1.9	10.66	1.91	MN	5
366	Canine, German Shepherd	43	9.4	1.9	9.64	1.92	MN	4.7
367	Canine, Black Mouth Cur	22.7	10.8	1.9	11.16	1.83	MN	4.4
368	Canine, Doberman Pinscher	40.4	10.2	1.9	10.62	1.86	FS	4.4
369	Cavalier King Charles Spaniel	7	10.7	1.9	10.72	1.99	FS	4.1
370	Canine, Boxer	30.4	11.3	1.9	11.48	1.55	F	4.1
371	Cavalier King Charles Spaniel	9.4	11.5	1.9	10.51	1.99	MN	3.7
372	Canine, Doberman Pinscher	25.8	10.1	1.9	9.12	1.51	FS	3.5
373	Cavalier King Charles Spaniel	9.8	10.5	1.9	11.14	1.94	MN	3.2
374	Cavalier King Charles Spaniel	8.8	10.8	1.9	10.79	1.82	MN	3.2
375	Cavalier King Charles Spaniel	6.8	10.5	1.9	10.67	2	FS	2.8
376	Cavalier King Charles Spaniel	8.1	10.7	1.9	10.67	2.03	MN	2.1
377	Canine, Golden Retriever	24.7	10.3	1.9	10.33	1.75	MN	1.9
378	Canine, Labrador Retriever	26	11.1	1.9	11.37	2.12	FS	1.7
379	Canine, Boxer	30.5	10.9	1.9	10.35	1.75	MN	1.5
380	Canine, Mixed Dog	30.6	10.8	2	10.58	1.93	MN	17.1
381	Basset hound	25.9	10	2	9.95	1.98	FS	16.4
382	Chihuahua	1.6	9.7	2	8.88	1.87	FS	14.9
383	Shih Tzu	7.8	9.4	2	9.86	1.94	MC	14.4
384	Chihuahua	3.8	10.2	2	10.39	2.07	FS	14.3
385	Toy Poodle	3.8	10.2	2	10.28	1.91	FS	14
386	Mixed Breed	16.6	10.3	2	10.42	2.1	M	14
387	Canine, Labrador Retriever	50	12.2	2	12.25	2.14	M	14
388	Canine, Mixed Dog	25.2	10.6	2	10.55	1.73	MN	13.5
389	Cavalier King Charles Spaniel	10.1	11.5	2	11.81	2.18	MN	13
390	Dachshund	11	10.9	2	11.62	1.97	MC	12.7
391	Canine, Belgian Malinois	34.6	10	2	10.41	2.03	MN	12.6
392	Canine, Labrador Retriever	37.7	11.7	2	11.7	2.13	FS	12.3
393	Shih Tzu	8	10.5	2	10.43	1.88	FS	12
394	Canine, Basset Hound	23	10.3	2	10.93	2.02	MN	11.8
395	Canine, Labrador Retriever	35.5	11	2	10.98		M	11.6
396	Cavalier King Charles Spaniel	5.8	11.6	2	11.6	1.92	FS	11.5
397	Airedale Terrier	35	10.5	2	10.77	1.46	MC	11.5
398	Cocker Spaniel	15	11	2	11.06	1.89	FS	11.5
399	Cavalier King Charles Spaniel	12.4	11	2	11.38	2.24	FS	11.4
400	Canine, Boxer	38.3	12.1	2	11.42	1.79	FS	11.4
401	Boston Terrier	7.6	10.6	2	10.89	2.32	MC	11.2
402	Cavalier King Charles Spaniel	7.4	11	2	11.16	2.09	FS	11.2
403	Cavalier King Charles Spaniel	6.5	10.2	2	9.83	1.56	FS	11.2
404	Cavalier King Charles Spaniel	9.2	10.9	2	10.66	2.13	FS	11.2
405	Cavalier King Charles Spaniel	11.6	11.1	2	11.04	1.96	FS	11.2
406	Canine, Labrador Retriever	45.2	10.2	2	10.6	1.97	MN	11.1
407	Canine, Doberman Pinscher	52	10.9	2	11.02		MN	11.1
408	Cavalier King Charles Spaniel	15.6	11.2	2	11.33	2.08	MN	11
409	Canine, Greyhound	28.5	11.6	2	11.03	1.74	FS	10.7
410	Canine, Doberman Pinscher	31	10.8	2	11.08		FS	10.7
411	Chihuahua	4.1	9.7	2	9.72		MC	10.6
412	MiniSchnauzer	8.6	11.4	2	11.22	2.11	MC	10.6
413	Canine, Labrador Retriever	26	11.2	2	10.94	1.71	FS	10.6
414	Mixed Breed	19.4	12.2	2	11.78	1.71	FS	10.5
415	Canine, Collie	25.1	9.3	2	9.77	2.12	FS	10.5
416	Canine, English Springer Spaniel	22.8	10.7	2	10.23	1.85	FS	10.5
417	Canine, Chow Chow	30.1	11.1	2	10.68		MN	10.3
418	Jack Russell Terrier	8.2	10.8	2	10.65	2.07	FS	10.2
419	Mixed Breed	7.4	10.8	2	11.01	2.28	MC	10.2
420	Cavalier King Charles Spaniel	6.5	10.5	2	10.41	1.81	FS	10
421	Canine, Great Pyrenees	29.2	10.7	2	10.85	2.14	FS	10
422	Canine, Weimaraner	31.6	9.9	2	10.11	1.84	FS	9.9
423	Canine, Golden Retriever	32.4	10.6	2	10.8	2.1	MN	9.8
424	Chihuahua	3	10.2	2	9.66	1.64	FS	9.7
425	Cavalier King Charles Spaniel	7.8	11.5	2	11.58	2.35	FS	9.3
426	Golden Retriever	26	10.9	2	11.03	1.95	MC	9.2
427	Canine, German Shepherd	35.7	9.9	2	10.77	2.2	FS	9.2
428	Cavalier King Charles Spaniel	6.6	11	2	11.02	1.98	FS	9.1
429	Basset hound	9	12.3	2	11.46	1.88	FS	9.1
430	Cavalier King Charles Spaniel	7.2	10.9	2	10.14	2.04	FS	9.1
431	Bichon Frise	4.8	9.9	2	10.42	2.25	MC	9
432	Cavalier King Charles Spaniel	8.6	11.3	2	11.11	1.74	FS	8.9
433	Canine, Labrador Retriever	30.6	10.6	2	10.27	1.9	FS	8.7
434	Canine, Boxer	24.1	11.7	2	11.36	1.94	FS	8.7
435	Canine, Doberman Pinscher	41.4	10.1	2	10.09	1.99	MN	8.6
436	Canine, Labrador Retriever	53.4	10.4	2	10.84	2.09	M	8.5
437	Canine, Pointer-German Short Haired	23.5	10.5	2	10.19	1.99	FS	8.5
438	Canine, Great Dane	49.2	10.3	2	9.71	1.86	MN	8.5
439	Cavalier King Charles Spaniel	5.5	11.6	2	11.61	2.24	FS	8.3
440	Canine, Boxer	30	12.8	2	11.88	1.77	MN	8.2
441	Canine, Great Dane	66	11	2	11.05		MN	8.2
442	Mixed Breed	6.3	10.9	2	11.38	2.52	FS	8
443	Cavalier King Charles Spaniel	8.3	10.9	2	10.91	2.05	FS	8
444	Cavalier King Charles Spaniel	9.6	10.6	2	10.07	1.89	FS	8
445	Cavalier King Charles Spaniel	5.2	9.9	2	10.13	1.96	MN	7.9
446	Cavalier King Charles Spaniel	9.8	10.9	2	11.03	2.13	FS	7.8
447	Rat Terrier	16.2	10.4	2	10.56	1.95	MC	7.7
448	Canine, Boxer	36.4	11.6	2	12.15	1.95	FS	7.7
449	Canine, Doberman Pinscher	33.6	10.2	2	10.45	2.08	MN	7.6
450	Canine, Boxer	24.1	10.9	2	9.78	1.71	FS	7.6
451	Canine, Great Dane	75	9.4	2	9.75	1.97	MN	7.6
452	Beagle	9	10.5	2	10.5	2.17	FS	7.4
453	Cavalier King Charles Spaniel	13.6	11	2	10.71	1.97	MN	7.3
454	Canine, Doberman Pinscher	43.6	10.6	2	9.91	1.85	MN	7
455	Cavalier King Charles Spaniel	16.6	12	2	11.27	1.63	MC	6.9
456	Canine, Boxer	27.6	10.8	2	10.72	1.93	MN	6.9
457	Canine, Doberman Pinscher	44.2	10.6	2	10.74	2.01	MN	6.9
458	Chihuahua	5	10.6	2	10.66	2.1	FS	6.7
459	Cavalier King Charles Spaniel	8.6	10.7	2	11.21	1.91	M	6.7
460	Chihuahua	6	10.7	2	10.95	2.12	FS	6.6
461	Canine, Doberman Pinscher	53	10.3	2	10.51	1.74	MN	6.6
462	Canine, Australian Shepherd	24.8	10.6	2	10.81	2.11	FS	6.5
463	Cavalier King Charles Spaniel	6.8	11.2	2	12.63	2.51	F	6.4
464	Chihuahua	2.7	9.6	2	9.61	2.13	FS	6.3
465	Canine, Dalmatian	30.4	9.7	2	9.78	2.12	MN	6.1
466	Labrador Retriever	38.9	10.9	2	10.5		MC	5.9
467	Canine, Labrador Retriever	38.9	10.9	2	10.5		MN	5.9
468	Canine, Doberman Pinscher	28	11	2	10.17	1.77	M	5.9
469	Cavalier King Charles Spaniel	9.4	10.9	2	11.14	2.16	FS	5.6
470	Canine, Labrador Retriever	27.5	11.6	2	11.44	1.66	M	5.5
471	Canine, Bulldog	39	11.5	2	11.62	2.09	MN	5.4
472	Cavalier King Charles Spaniel	6.8	11.3	2	11.08	1.85	FS	5.3
473	Cavalier King Charles Spaniel	9.6	11.7	2	11.51	2	MN	5
474	Canine, American Pit Bull Terrier	34.6	10.9	2	10.79	2.12	M	5
475	Cocker Spaniel	10	10.4	2	10.96	1.85	FS	4.8
476	Cavalier King Charles Spaniel	11.9	10.7	2	10.45	1.67	MN	4.8
477	Cavalier King Charles Spaniel	7.6	11	2	10.9	1.98	F	4.8
478	Canine, Great Dane	67	10.2	2	10.08	1.91	MN	4.8
479	Canine, Doberman Pinscher	43.3	10.9	2	11.22		FS	4.4
480	Cavalier King Charles Spaniel	8.6	10.9	2	11.21	1.9	M	4.2
481	Canine, Black Mouth Cur	23.8	11.9	2	11.82	2.08	F	4.2
482	Cavalier King Charles Spaniel	9.2	10.8	2	10.78	1.83	F	3.9
483	Cavalier King Charles Spaniel	8.4	10.1	2	9.52	1.93	FS	3.9
484	Cavalier King Charles Spaniel	6.6	10.7	2	10.53	1.97	FS	3.2
485	Canine, Doberman Pinscher	30.8	10.2	2	10.09	1.86	FS	3.2
486	Canine, Bull Mastiff	71.3	10.5	2	10.62	2.16	M	3
487	Cavalier King Charles Spaniel	5.5	11.6	2	10.85	1.89	FS	2.7
488	Cavalier King Charles Spaniel	9	10.1	2	10.7	2.27	FS	2.5
489	Cavalier King Charles Spaniel	7.7	10.5	2	10.62	2.16	M	2.4
490	Canine, Rhodesian Ridgeback	31	10	2	9.79	1.88	MN	1.9
491	Canine, Mixed Dog	21.2	10.2	2	10.03	1.99	FS	1.2
492	Pembroke Welsh Corgi	8.9	10.5	2.1	10.35		M	16.3
493	West Highland Terrier	8.4	11	2.1	11.6	1.96	FS	14.9
494	Canine, Mixed Dog	21.6	10.9	2.1	10.85	1.96	M	14.4
495	Canine, Siberian Husky	25	10	2.1	10.64	2.1	FS	13.6
496	Maltese	2.5	9.1	2.1	10.68		FS	13.4
497	Brittany Spaniel	19.8	10.9	2.1	11.09	2.1	MC	13.1
498	Dachshund	4.5	11.6	2.1	11.28	2.05	FS	13
499	Basset hound	18.6	11.7	2.1	11.36	2.1	FS	12.9
500	Rat Terrier	5.7	11.3	2.1	11.47	2.11	MC	12.7
501	Canine, Doberman Pinscher	41.1	10.3	2.1	10.41	1.74	MN	12.7
502	West Highland Terrier	7.2	10.6	2.1	10.66	2.02	FS	12.6
503	Canine, Pointer-German Short Haired	25.7	9.8	2.1	9.65	1.75	F	12.6
504	Chihuahua	4.8	11.3	2.1	11.07	1.94	MC	12.5
505	Cavalier King Charles Spaniel	6.2	11.1	2.1	10.7	2.04	FS	12.3
506	Canine, Labrador Retriever	26.5	10.2	2.1	10.08	2	FS	12
507	Canine, Boxer	24.5	12.2	2.1	11.46	1.87	FS	11.7
508	Maltese	6.4	10.2	2.1	10.06	2.11	FS	11.5
509	Canine, Airedale Terrier	35	10.6	2.1	10.97	1.59	MN	11.5
510	Pomeranian	5	11.9	2.1	11.93	2.01	MC	11.4
511	Golden Retriever	28.6	9.9	2.1	9.85	2.03	FS	11.3
512	Cocker Spaniel	13	10.7	2.1	10.92	2.05	FS	11.3
513	Cavalier King Charles Spaniel	12	11.3	2.1	11.72		MN	11.3
514	Canine, Labrador Retriever	24.6	10	2.1	10.39	2.06	FS	11.3
515	Canine, Doberman Pinscher	41.3	11.4	2.1	11.98	2.73	MN	11.3
516	Canine, Labrador Retriever	35.2	10.3	2.1	9.82	1.51	MN	11.1
517	Yorkshire Terrier	2.8	10.2	2.1	10.6	2.03	FS	11
518	Cavalier King Charles Spaniel	10.4	11.1	2.1	11.2	2.02	MC	11
519	Canine, Doberman Pinscher	28.8	9.8	2.1	10.23	2.19	FS	10.8
520	Canine, Border Collie	28.2	10.3	2.1	9.98	2.22	MN	10.8
521	Cavalier King Charles Spaniel	11.1	11.5	2.1	11.01	2.42	MN	10.7
522	Canine, Labrador Retriever	49.4	10.6	2.1	10.44	1.7	M	10.5
523	Boxer	28	11.6	2.1	11.11	1.97	MC	10.4
524	Canine, Boxer	28	11.4	2.1	11.12	1.97	MN	10.4
525	Canine, Doberman Pinscher	38	11.1	2.1	10.61	1.95	MN	10.4
526	Canine, Boxer	35.9	10.4	2.1	9.24	1.61	MN	10.4
527	Canine, Greyhound	27.2	10.9	2.1	11.38	2.26	MN	10.1
528	Canine, Doberman Pinscher	35.6	10.3	2.1	10.34	1.77	MN	10.1
529	Canine, Doberman Pinscher	32.9	10.8	2.1	10.65	1.98	FS	10.1
530	Maltese	5.2	9.9	2.1	10.66		FS	10
531	Canine, Boxer	36.2	10.8	2.1	10.88		MN	9.9
532	Canine, Labrador Retriever	50.5	11.3	2.1	11.78	2.38	MN	9.8
533	Canine, Great Pyrenees	55	10.7	2.1	10.57	2.02	FS	9.8
534	Papillon	7.6	10.1	2.1	10.6	1.96	MC	9.7
535	Chesapeake Bay Retriever	34.6	10.9	2.1	11.53	1.99	M	9.7
536	Cavalier King Charles Spaniel	10.8	11.2	2.1	11.13	2.06	FS	9.7
537	Canine, Doberman Pinscher	34.8	10.7	2.1	10.7	2.48	FS	9.7
538	Cavalier King Charles Spaniel	8.9	11.5	2.1	11.52	2.03	F	9.6
539	Canine, Mixed Dog	30	10.5	2.1	10.45	1.64	MN	9.6
540	Canine, Golden Retriever	48.4	10.6	2.1	10.96	2.33	MN	9.4
541	Canine, Great Pyrenees	42.6	9.8	2.1	9.97	1.71	FS	9.2
542	Canine, Goldendoodle	31	11.4	2.1	11.33	2.18	MN	9.2
543	Cavalier King Charles Spaniel	10	11.1	2.1	11.26	2.02	FS	9
544	Cavalier King Charles Spaniel	9.2	11.2	2.1	11.06	2.09	F	8.8
545	Canine, Dalmatian	31.2	10.5	2.1	10.48	1.87	M	8.7
546	Canine, Black Mouth Cur	33.2	11	2.1	11.19	2.02	MN	8.5
547	Chihuahua	2	10.7	2.1	10.7	2.19	FS	8.3
548	Canine, Boxer	36.2	11.8	2.1	10.93	1.89	MN	8
549	Cavalier King Charles Spaniel	7.7	11.5	2.1	11.41	2.1	F	7.9
550	Cavalier King Charles Spaniel	8.7	11.3	2.1	11.08	2.27	MC	7.7
551	Basset hound	11.8	11.9	2.1	11.76	1.94	FS	7.5
552	Cavalier King Charles Spaniel	8.2	11.3	2.1	11.59	2.15	MN	7.5
553	Cavalier King Charles Spaniel	6.9	10.5	2.1	10.95	2.19	FS	7.4
554	Cavalier King Charles Spaniel	7.8	11.2	2.1	11.29	2.17	M	7.2
555	Cavalier King Charles Spaniel	9.9	10.5	2.1	10.21	1.96	MN	7.2
556	Canine, Great Pyrenees	31.2	9.9	2.1	10.22	2.23	MN	7.1
557	Cavalier King Charles Spaniel	7.9	11.6	2.1	11.38	1.95	FS	7
558	Cavalier King Charles Spaniel	8.2	10.2	2.1	10.56	2.16	FS	7
559	Cavalier King Charles Spaniel	7.8	10.7	2.1	10.81	2.33	F	6.8
560	Cavalier King Charles Spaniel	9	11.8	2.1	11.23	2.04	FS	6.7
561	Canine, Doberman Pinscher	35	10.2	2.1	10.36	2.11	MN	6.7
562	Vizsla	24	11.4	2.1	10.95	2.17	MC	6.6
563	Canine, Doberman Pinscher	44.4	10.4	2.1	10	2.31	M	6.6
564	Dachshund	7.8	10.5	2.1	10.37	2.12	MC	6.4
565	Cavalier King Charles Spaniel	4.2	11.1	2.1	10.92	2.16	F	6.4
566	Cavalier King Charles Spaniel	8	10.9	2.1	11.1	1.97	F	6.2
567	Canine, Boxer	23.7	10.4	2.1	10.23	2.14	FS	6.2
568	Dalmatian	30.4	10	2.1	9.93	2.13	MC	6.1
569	Cavalier King Charles Spaniel	8.5	11.1	2.1	11.42	2.05	FS	6.1
570	Canine, Doberman Pinscher	47.6	11.2	2.1	11.09	2.05	FS	6.1
571	Canine, Basset Hound	24	9.7	2.1	9.9	1.99	MN	6
572	Canine, Airedale Terrier	24.9	11.8	2.1	12.25	2.34	MN	5.8
573	Cavalier King Charles Spaniel	10	10.5	2.1	10.96	2.07	MN	5.7
574	Canine, German Shepherd	39.6	9.9	2.1	10.32	2.07	F	5.7
575	Cavalier King Charles Spaniel	9	10.6	2.1	10.81	1.89	M	5.6
576	Canine, Doberman Pinscher	38	11.3	2.1	11.5	2.21	MN	5.3
577	Cavalier King Charles Spaniel	6.6	11.3	2.1	10.7	1.96	MC	5.2
578	Canine, Boxer	24.6	10.3	2.1	10.48	1.8	FS	5.2
579	Canine, American Pit Bull Terrier	24	10.8	2.1	10.85	1.91	FS	5.2
580	Canine, Boxer	28.5	11.3	2.1	11.05	2.01	FS	5.2
581	Lhasa Apso	13.3	12.1	2.1	11.75	1.93	MC	5
582	Canine, Bernese Mountain Dog	42	9.9	2.1	9.61	1.86	FS	5
583	Cavalier King Charles Spaniel	8.4	11.7	2.1	11.81	1.96	M	4.9
584	Cavalier King Charles Spaniel	8.1	10.7	2.1	10.38	2.16	F	4.9
585	Canine, American Pit Bull Terrier	23.8	11.7	2.1	11.69	2.01	FS	4.9
586	Yorkshire Terrier	5.2	10.9	2.1	11.02	2.28	FS	4.8
587	Canine, English Setter	23.9	11.2	2.1	10.37	2	FS	3.8
588	Canine, Labrador Retriever	32.6	11.8	2.1	11.71	2.05	MN	3.3
589	Yorkshire Terrier	4.2	10.4	2.1	10.4	2.12	M	2.7
590	Canine, German Shepherd	41.8	10.5	2.1	10.94	2.01	FS	2.7
591	Cavalier King Charles Spaniel	10	10.4	2.1	10.27	2.36	MC	1.6
592	Chihuahua	2.8	10.8	2.2	10.94	2.56	M	15.6
593	Rat Terrier	6.6	11.2	2.2	10.64	2.22	FS	15.4
594	Cocker Spaniel	11.9	11.6	2.2	11.12	1.89	FS	15
595	Canine, Labrador Retriever	30	11.1	2.2	10.95	2.34	FS	14.8
596	Canine, Labrador Retriever	40	11.4	2.2	11.69	2.05	M	14.1
597	Cavalier King Charles Spaniel	12	10.3	2.2	10.44		MN	13.9
598	MiniSchnauzer	10.2	10.7	2.2	11.32	2.15	M	13.5
599	Chihuahua	2.2	11.1	2.2	10.9	2.26	FS	13
600	Yorkshire Terrier	1.8	9.8	2.2	10.33	2.19	FS	12.8
601	Jack Russell Terrier	10.2	10.7	2.2	11.26	2.54	MC	12.8
602	Chihuahua	5.6	10.9	2.2	11.04	2.2	FS	12.7
603	Canine, American Pit Bull Terrier	27.9	9.8	2.2	10.59	1.97	MN	12.6
604	Cocker Spaniel	9.6	11.7	2.2	11.57	1.94	FS	12.3
605	Canine, Rhodesian Ridgeback	31.1	10.4	2.2	10.41	2.03	M	12.3
606	Chihuahua	2.5	10.1	2.2	10.56	1.89	FS	12
607	Canine, Golden Retriever	31	10	2.2	10.24	1.98	FS	11.8
608	Mixed Breed	13.5	10.9	2.2	11.4	2.2	FS	11.6
609	Canine, Labrador Retriever	29.9	11.2	2.2	11.39	2.14	FS	11.5
610	Cavalier King Charles Spaniel	6.5	11.3	2.2	11.04		FS	11.4
611	Canine, Boxer	33	12.4	2.2	11.43	1.94	FS	11.4
612	Dachshund	7.8	11.3	2.2	11.07	2.23	FS	11.3
613	Canine, Labrador Retriever	44.1	11.4	2.2	11.47	2.27	MN	11.3
614	Canine, Greyhound	23	11.1	2.2	11.14	2.25	FS	11.3
615	Canine, Labrador Retriever	43.4	11.1	2.2	11.12	2.17	MN	11.2
616	Canine, Boxer	21.4	11.9	2.2	11.36	2.09	FS	11.2
617	Cavalier King Charles Spaniel	5.2	11.3	2.2	10.91	2.06	FS	11
618	Papillon	2.9	10.4	2.2	10.38		M	10.9
619	Chihuahua	4.5	11.9	2.2	11.76	2.18	FS	10.8
620	Canine, Doberman Pinscher	35	11	2.2	10.73		MN	10.8
621	Cavalier King Charles Spaniel	10.6	11.4	2.2	11.2	2.29	MN	10.7
622	MiniSchnauzer	7.8	11.9	2.2	11.64	2.08	FS	10.6
623	Canine, American Pit Bull Terrier	29.4	10.4	2.2	10.12	1.97	M	10.5
624	Doberman Pinscher	33	10	2.2	10.72	2.54	MC	10.3
625	Canine, Labrador Retriever	31.6	10.9	2.2	10.71	2.04	FS	10.3
626	Canine, Doberman Pinscher	33	11.7	2.2	11.71	2.2	FS	10.1
627	Pomeranian	6.6	11.2	2.2	11.28		FS	10
628	Pomeranian	5.5	9.7	2.2	10.37	2.09	FS	10
629	Chihuahua	3.4	10.9	2.2	10.43	2.18	MC	10
630	Chihuahua	1.9	9.1	2.2	9.31	2.13	FS	10
631	Canine, Doberman Pinscher	40.2	10.7	2.2	10.22	2.33	MN	9.9
632	Mixed Breed	6	10.7	2.2	10.61	2.1	FS	9.8
633	Canine, American Pit Bull Terrier	35.4	12	2.2	11.91	2	MN	9.8
634	Cavalier King Charles Spaniel	8.8	11.5	2.2	10.9	2.16	MC	9.5
635	Canine, Boxer	29.6	12.1	2.2	12.01	2.06	FS	9.5
636	Cavalier King Charles Spaniel	6.9	11.3	2.2	11.77	2.36	FS	9.4
637	Canine, Dalmatian	28	11.9	2.2	11.84		MN	9.4
638	Border Collie	18	11.1	2.2	10.98	1.9	FS	9.3
639	Canine, Boxer	26.2	11.5	2.2	11.37	2.02	FS	9.2
640	MiniSchnauzer	9.2	11.2	2.2	11.42	2.11	FS	9
641	Canine, Doberman Pinscher	33.8	10	2.2	10.19	1.99	F	9
642	Cavalier King Charles Spaniel	11.9	11.8	2.2	11.84	2.13	MN	8.8
643	Canine, Bull Mastiff	51.4	10.8	2.2	10.5	2.27	M	8.7
644	Cavalier King Charles Spaniel	12.8	12.1	2.2	11.98	2.22	MN	8.6
645	Cavalier King Charles Spaniel	7.2	12	2.2	11.57	2.25	FS	8.5
646	Canine, Golden Retriever	34	10.9	2.2	10.93	2.25	FS	8.5
647	Cavalier King Charles Spaniel	11.2	11.6	2.2	11.36		FS	8.2
648	Brittany Spaniel	12.2	9.5	2.2	9.54	2.33	MC	8.1
649	Cavalier King Charles Spaniel	8.2	11	2.2	10.59	2.08	F	8.1
650	Canine, Labrador Retriever	29.4	10.4	2.2	10.06	2.05	FS	8
651	Canine, Great Dane	62.4	10.2	2.2	10.79	2.09	M	8
652	Cavalier King Charles Spaniel	9.8	11.1	2.2	12.13	2.69	FS	7.9
653	Canine, Australian Shepherd	21.2	10.7	2.2	10.78	2.22	MN	7.9
654	Canine, Labrador Retriever	39.8	12	2.2	11.61	2.32	M	7.8
655	Cavalier King Charles Spaniel	10.2	11.4	2.2	11.24	2.13	F	7.6
656	Pomeranian	5.9	11.2	2.2	10.99	2.09	FS	7.6
657	Cavalier King Charles Spaniel	6.1	10.8	2.2	10.63	2.2	FS	7.6
658	Chihuahua	4.4	10.9	2.2	11.29	2.07	M	7.4
659	Cavalier King Charles Spaniel	4.7	11	2.2	11.43	2.19	FS	7.3
660	Dachshund	8	10.8	2.2	10.95	2.24	M	7.2
661	Canine, Rottweiler	32.8	10.6	2.2	10.28	1.91	MN	7.2
662	Canine, Doberman Pinscher	34.6	10.7	2.2	10.63	2.07	F	7
663	Cavalier King Charles Spaniel	6.8	10.3	2.2	10.46	2.23	MN	6.9
664	Canine, Doberman Pinscher	35.9	11	2.2	10.36	1.87	MN	6.5
665	Canine, Portugese Water Dog	22.6	11.2	2.2	10.7	2.1	MN	6.2
666	Canine, Doberman Pinscher	38.4	10.6	2.2	10.65	2.19	M	6.2
667	Canine, Doberman Pinscher	35.8	10.7	2.2	10.55	2.03	MN	6.1
668	Cavalier King Charles Spaniel	10.2	12.1	2.2	11.89	2.16	FS	6
669	Canine, Weimaraner	36	11.8	2.2	11.17	2.26	MN	6
670	Canine, Golden Retriever	31.2	10.6	2.2	10.49	2.1	MN	5.8
671	Cavalier King Charles Spaniel	7.1	11.2	2.2	11.35	1.96	FS	5.5
672	Canine, Boxer	31.7	11.2	2.2	11.31	2.11	MN	5.4
673	Canine, Boxer	34	12	2.2	11.79		MN	5.3
674	Canine, Boxer	41.5	11.1	2.2	10.92	2.21	MN	5.3
675	Cavalier King Charles Spaniel	7.3	12.2	2.2	11.82	2.06	M	5.1
676	Cavalier King Charles Spaniel	10.8	10.9	2.2	10.93	2.14	FS	4.8
677	Canine, Bearded Collie	22.5	10.5	2.2	11.01	2.15	M	4.6
678	Canine, Cane Corso Mastiff	54.8	10.6	2.2	10.05	1.73	MN	4.1
679	Canine, Boxer	24.6	12.1	2.2	11.12	1.93	FS	4
680	Canine, Great Pyrenees	38.8	10.5	2.2	10.68	2.46	FS	3
681	Canine, American Pit Bull Terrier	30.1	12.3	2.2	12.27	2.22	M	2
682	Cavalier King Charles Spaniel	5.4	10.6	2.2	10.16	2.26	FS	1.9
683	Canine, American Pit Bull Terrier	21.4	10.8	2.2	10.43	1.71	FS	1.3
684	Chihuahua	1.7	9.9	2.3	9.28	1.87	FS	17
685	Chihuahua	3.6	11.5	2.3	10.92	2.22	FS	15.6
686	Canine, Dalmatian	23.5	10.8	2.3	10.59	2.19	FS	14.9
687	Labrador Retriever	25.7	11	2.3	11.32	2.16	MC	14.5
688	Chihuahua	7.2	11.2	2.3	10.38	2.38	M	14.3
689	Canine, Australian Heeler	22	11.1	2.3	10.86	2.02	MN	14.2
690	Cocker Spaniel	14.2	11.3	2.3	10.75		MC	12.9
691	Border Collie	17.2	12.4	2.3	12.33	2.46	FS	12.8
692	Cavalier King Charles Spaniel	6.8	12.1	2.3	11.9	2.25	FS	12.7
693	Chihuahua	2.4	11.6	2.3	11.46	2.08	MC	12.5
694	MiniSchnauzer	7.4	10.8	2.3	10.94	2.19	MC	12.3
695	Pomeranian	3.1	11.7	2.3	11.69	2.27	FS	12.3
696	Shih Tzu	4.3	11.1	2.3	10.15	2.22	FS	12.2
697	Italian Greyhound	5	10.1	2.3	10.42	2.45	MC	11.9
698	West Highland Terrier	8.8	10.5	2.3	11.9	2.13	MC	11.9
699	MiniSchnauzer	15.5	11.6	2.3	11.26	2.26	MC	11.8
700	Pekingese	4.2	11.3	2.3	12.29	2.18	MC	11.7
701	Cavalier King Charles Spaniel	7.6	11.9	2.3	11.15	2.4	FS	11.7
702	Canine, Pointer-German Short Haired	35.2	12	2.3	10.74	2.07	FS	11.7
703	Dachshund	7	11.2	2.3	11.64	2.29	MC	11.6
704	Shetland Sheepdog	9.6	10.8	2.3	10.92	2.28	M	11.5
705	Mixed Breed	22.6	11.6	2.3	11.51	2.2	MC	11.5
706	Mixed Breed	6.8	10	2.3	10.69	2.38	FS	11.4
707	Canine, Boxer	34.2	12.5	2.3	12.2		MN	11.2
708	Chihuahua	5.6	10.2	2.3	10.79	2.41	M	11.1
709	Canine, Labrador Retriever	39.4	10.5	2.3	10.3	2.16	FS	11.1
710	Canine, Mixed Dog	25	10.9	2.3	11.35	2.06	FS	11.1
711	Cavalier King Charles Spaniel	10.6	11.2	2.3	10.99	2.02	M	11
712	Cavalier King Charles Spaniel	9.2	12	2.3	11.11	2.32	FS	11
713	Canine, Australian Shepherd	33.6	10.3	2.3	10.26	2.27	MN	11
714	Vizsla	29.2	11.6	2.3	11.44	2.35	MC	10.7
715	Canine, Labrador Retriever	44.7	10.9	2.3	11.19	2.19	MN	10.6
716	Toy Poodle	4.2	12	2.3	12.98	2.59	FS	10.5
717	Dachshund	8.2	11.4	2.3	11.43	2.23	FS	10.5
718	Lhasa Apso	11	9.1	2.3	9.48	2.47	MC	10.4
719	Canine, Border Collie	20.2	10.9	2.3	10.55	2.22	M	10.4
720	Labrador Retriever	23.2	10.4	2.3	11.12	2.39	FS	10.2
721	Canine, Ches. Bay Retriever	34.6	11.2	2.3	10.54		M	10.2
722	Cavalier King Charles Spaniel	9.2	11.6	2.3	10.98	2.33	MN	10.1
723	Canine, Labrador Retriever	39.6	11.9	2.3	11.73	2.31	M	10.1
724	Canine, Boxer	36	12.3	2.3	11.89	1.94	M	10.1
725	Miniature_Poodle	6.1	11.5	2.3	11.5	2.31	FS	10
726	Canine, Labrador Retriever	29.8	10.2	2.3	10.17	2.23	FS	9.9
727	MiniSchnauzer	7.3	12.2	2.3	12.16	2.07	MC	9.8
728	Canine, Mastiff	73	10.4	2.3	10.71	2.22	M	9.7
729	Cavalier King Charles Spaniel	10.4	11.4	2.3	11.29	2.29	MN	9.5
730	Canine, Golden Retriever	41.1	11.1	2.3	11.34	2.22	MN	9.2
731	Italian Greyhound	7	10.2	2.3	10.55	2.39	MC	9.1
732	Canine, Chow Chow	44.8	10.2	2.3	10.46	2.18	MN	9.1
733	Cavalier King Charles Spaniel	10	11.6	2.3	11.29	2.11	FS	8.9
734	Cavalier King Charles Spaniel	9.3	11.8	2.3	12.02	2.25	MN	8.7
735	Cavalier King Charles Spaniel	8.8	11.1	2.3	11.4	1.89	FS	8.5
736	Airedale Terrier	28.6	11.3	2.3	11.72	2.4	FS	8.4
737	Canine, Golden Retriever	26.6	11.1	2.3	11.2	2.21	M	8.4
738	Canine, Mixed Dog	27	12.2	2.3	11.54	2.25	MN	8.4
739	Canine, Doberman Pinscher	34.6	11	2.3	10.66	2.11	FS	8.3
740	Canine, Labrador Retriever	35.1	11.2	2.3	11.33	2.32	FS	8
741	Canine, Doberman Pinscher	40	11.7	2.3	11.02	1.88	M	8
742	Canine, Pointer-German Short Haired	20.1	10.9	2.3	11.43	2.16	FS	7.9
743	Maltese	3.5	12.2	2.3	12.16	2.58	MC	7.8
744	Canine, Irish Wolfhound	75	9.6	2.3	10.21	2.78	MN	7.8
745	Canine, Doberman Pinscher	36.5	10.9	2.3	10.64	2.28	MN	7.8
746	Canine, Rhodesian Ridgeback	51.4	11.5	2.3	11.58	2.41	MN	7.4
747	Canine, Doberman Pinscher	47.7	11.7	2.3	11.58	2.56	MN	7.4
748	Canine, Labrador Retriever	29	11.2	2.3	11.33	1.81	MN	7
749	German Shorthaired Pointer	27.2	11.8	2.3	11.91	2.21	MC	6.9
750	Cavalier King Charles Spaniel	9.6	11.5	2.3	11.91	2.14	MC	6.8
751	Cavalier King Charles Spaniel	9.6	11.7	2.3	11.74	2.44	FS	6.8
752	Canine, German Shepherd	33.2	11.4	2.3	11.13	2.28	FS	6.7
753	Cavalier King Charles Spaniel	10.6	11.4	2.3	10.97	2.01	MC	6.1
754	Yorkshire Terrier	4	10.4	2.3	10.13	2.28	MC	5.7
755	Canine, Doberman Pinscher	41.5	11.1	2.3	11.26	2.03	MN	5.7
756	Canine, Boxer	26	12.6	2.3	11.73	1.81	F	5.6
757	Canine, Mixed Dog	27	11.2	2.3	10.89		MN	5.3
758	Canine, Doberman Pinscher	30.8	11.2	2.3	11.25	2.82	M	5.1
759	Canine, Great Dane	71.1	10.5	2.3	10.07		MN	4.9
760	Canine, Pointer-German Short Haired	29.4	12.6	2.3	12.27	2.16	M	4.4
761	Canine, Irish Wolfhound	73	9.6	2.3	9.07	2.26	M	3.5
762	Canine, Doberman Pinscher	33.7	11.1	2.3	10.63	2.11	FS	3.5
763	Canine, Collie	22.2	10.6	2.3	10.37	2.15	FS	3.2
764	Chihuahua	3.2	10.3	2.3	10.65	2.27	FS	3.1
765	Canine, Boxer	39.3	13.1	2.3	12.81	2.09	M	3.1
766	Canine, Golden Retriever	23.8	12	2.3	11.37	2.2	FS	3.1
767	Canine, Boxer	25.6	11.7	2.3	10.68	2.26	MN	1.5
768	Canine, Labrador Retriever	28.9	9.7	2.4	10.11	2.15	FS	14.5
769	Canine, Labrador Retriever	26.2	10.5	2.4	10.86	2.28	MN	13.3
770	Canine, Labrador Retriever	39	11.9	2.4	11.55	2.19	FS	13.2
771	Canine, Poodle-Standard	29.4	11.2	2.4	11.42	2.34	MN	12.8
772	MiniSchnauzer	5.6	11.8	2.4	11.8		FS	12.7
773	Canine, Australian Heeler	21.1	10.9	2.4	11.08	2.34	FS	12.7
774	Canine, Vizsla	25.2	10.3	2.4	10.49	2.29	MN	12.4
775	Cavalier King Charles Spaniel	8.2	11	2.4	10.85	2.31	F	11.9
776	Mixed Breed	8	11.8	2.4	11.75	2.31	FS	11.8
777	Pomeranian	6.6	11.6	2.4	11.17	2.51	MC	11.4
778	Chihuahua	5	11.7	2.4	11.78	2.39	MC	11.2
779	Canine, Boxer	37	11.8	2.4	11.8	2.5	M	11.2
780	Canine, Border Collie	20.2	10.9	2.4	10.87	2.42	FS	11.2
781	Yorkshire Terrier	5.2	11.1	2.4	10.93	2.23	M	11
782	Canine, Labrador Retriever	35	11.9	2.4	12.05	2.49	MN	11
783	Mixed Breed	20	11.2	2.4	11.19	2.43	MC	10.9
784	Canine, Labrador Retriever	42	12.4	2.4	12.2	2.38	FS	10.9
785	Canine, Vizsla	29.2	11.4	2.4	11.39	2.34	MN	10.7
786	Cavalier King Charles Spaniel	14.2	12	2.4	12.42	2.49	MC	10.4
787	Canine, Basset Hound	29.6	10.6	2.4	10.42		M	10.3
788	Canine, Doberman Pinscher	41.4	10.1	2.4	10.47	1.72	M	10.2
789	Canine, Doberman Pinscher	31	10.4	2.4	10.61		M	10.1
790	Cavalier King Charles Spaniel	11.4	12.2	2.4	11.85	2.25	MN	10
791	Canine, Doberman Pinscher	43.8	11.3	2.4	10.29	2.26	MN	10
792	Canine, Mastiff	53.9	10.3	2.4	10.75	2.45	MN	9.7
793	Cavalier King Charles Spaniel	9	12.7	2.4	12.78	2.5	M	9.1
794	Canine, Labrador Retriever	40	11.9	2.4	11.73	2.48	MN	9.1
795	Cavalier King Charles Spaniel	7.2	11.3	2.4	10.6	2.14	F	8.8
796	German Shorthaired Pointer	21	12.5	2.4	12.76	2.35	FS	8.6
797	Canine, Airedale Terrier	20	10.7	2.4	11.72	2.4	FS	8.4
798	MiniSchnauzer	8.5	12.4	2.4	12.37	2.47	MC	8.2
799	Canine, Golden Retriever	39	11.5	2.4	12.12	2.68	MN	8.2
800	Chihuahua	3.4	12.2	2.4	12.77	2.48	FS	8.1
801	GreatPyrenees	34	10.4	2.4	10.58	2.46	FS	8
802	Canine, Great Pyrenees	34	10.5	2.4	10.59	2.44	FS	8
803	Cavalier King Charles Spaniel	10.4	11.7	2.4	12.64	2.39	FS	7.2
804	Canine, Doberman Pinscher	30.5	10.3	2.4	10.68	1.79	MN	7.2
805	Canine, Bernese Mountain Dog	47.6	10.5	2.4	10.49	2.16	MN	6.9
806	German Shepherd	33.2	12	2.4	10.94	2.29	FS	6.7
807	Canine, Vizsla	24	11.4	2.4	11.02	2.2	MN	6.6
808	Mixed Breed	9.9	11.2	2.4	10.84	2.19	FS	6.5
809	Cavalier King Charles Spaniel	8.8	12.2	2.4	12.09	2.24	MN	6.2
810	Maltese	2.5	10.5	2.4	11.65	2.35	FS	6.1
811	Canine, Bulldog	30	11.4	2.4	12.22	2.33	FS	6
812	Canine, Doberman Pinscher	39.5	12.2	2.4	12.07	2.27	M	5.8
813	Canine, Pointer-German Short Haired	25.6	13.2	2.4	13.25	2.46	FS	4
814	Canine, American Pit Bull Terrier	30	12.5	2.4	11.96	2.38	MN	3.4
815	Mixed Breed	13.2	12.5	2.5	12.8	2.49	MC	17.3
816	Schipperke	8	11.6	2.5	11.61	2.41	MC	16.8
817	Miniature_Poodle	9.2	11.2	2.5	10.9	2.2	MC	15.1
818	Havanese	9.4	10.7	2.5	10.74	2.41	MC	14.1
819	Chihuahua	5.2	11.8	2.5	11.75	2.43	MC	14.1
820	MiniSchnauzer	6.4	13.7	2.5	13.34	2.4	FS	13.7
821	Canine, Labrador Retriever	26.2	10.9	2.5	11.05	2.52	MN	13.7
822	Canine, German Shepherd	43.5	10.6	2.5	10.51	2.47	M	13.2
823	Toy Poodle	4.7	10.5	2.5	10.82	2.36	FS	13
824	Maltese	5.3	11	2.5	11	2.52	FS	12.6
825	Maltese	4.9	9.9	2.5	10.78	2.37	MC	12.5
826	Miniature_Poodle	9.2	10.5	2.5	10.8	2.32	MC	12.5
827	Canine, Labrador Retriever	20.2	11.3	2.5	11.49	2.5	FS	12.1
828	Cavalier King Charles Spaniel	9.6	11	2.5	10.69	2.14	FS	12
829	MiniSchnauzer	13.3	11.6	2.5	11.43	2.45	MC	12
830	Papillon	6.4	10.6	2.5	10.8	2.14	MC	11.5
831	Chihuahua	3.8	11.3	2.5	11.39	2.54	MC	11.4
832	Canine, Labrador Retriever	37.2	12.3	2.5	11.46	2.46	FS	11.4
833	Canine, Mixed Dog	20	11	2.5	11.25	2.43	MN	10.9
834	Cavalier King Charles Spaniel	13	11.2	2.5	10.74	1.83	MC	10.8
835	Canine, Australian Shepherd	22	12	2.5	11.83	2.3	FS	10.8
836	MiniSchnauzer	6.6	13.4	2.5	12.94	2.29	M	10.6
837	Chihuahua	3.8	10.1	2.5	10.71	2.58	MC	10.4
838	Pomeranian	4.1	11.4	2.5	11.94	2	FS	10.1
839	Canine, Labrador Retriever	34	11	2.5	10.99	2.25	FS	10.1
840	Cavalier King Charles Spaniel	6.8	12.5	2.5	11.71	2.68	FS	9.9
841	Canine, American Pit Bull Terrier	37	13.1	2.5	12.39	2.57	FS	9.9
842	Canine, Labrador Retriever	27	10.3	2.5	10.86	2.67	FS	9.6
843	Yorkshire Terrier	2	11.1	2.5	11.29	2.52	M	9.5
844	Canine, Labrador Retriever	20.2	11.2	2.5	11.48	2.36	MN	9.5
845	Canine, Boxer	27.5	12.7	2.5	12.64	2.55	MN	9.1
846	Labrador Retriever	36.6	11.5	2.5	11.89	2.42	MC	9
847	Cavalier King Charles Spaniel	10.8	12.9	2.5	12.14	2.35	FS	9
848	Canine, Labrador Retriever	36.6	11.8	2.5	11.68	2.39	MN	9
849	Canine, Boxer	45.6	12.3	2.5	11	1.66	FS	9
850	Cavalier King Charles Spaniel	7.6	12	2.5	12.1	2.62	FS	8.9
851	Cavalier King Charles Spaniel	8.6	11.7	2.5	11.95	2.45	MC	7.8
852	Cavalier King Charles Spaniel	9.8	11.3	2.5	11.35	2.52	MC	7.8
853	Canine, Doberman Pinscher	33.3	11.3	2.5	11.51	2.5	FS	7.8
854	Mixed Breed	3.1	10.9	2.5	11.65	2.48	FS	7.4
855	Maltese	5.6	11.6	2.5	11.4	2.51	FS	7.4
856	Cavalier King Charles Spaniel	9.4	11.3	2.5	11.18	2.45	MN	7.2
857	Canine, Doberman Pinscher	38.5	11.4	2.5	11.29	2.25	MN	6.9
858	Cavalier King Charles Spaniel	10.4	10.4	2.5	10.83		FS	6.1
859	Canine, Great Dane	47	12.4	2.5	12.21	2.28	FS	5.2
860	Canine, Pointer-English	22	14.2	2.5	13.29	2.39	M	3.2
861	MiniSchnauzer	12.2	10.9	2.6	11.11	2.49	FS	16.4
862	Mixed Breed	3.8	12.9	2.6	12.94	2.55	FS	12.9
863	Shih Tzu	5.8	11.4	2.6	11.54	2.66	MC	12.8
864	German Shepherd	12.8	12.3	2.6	12.04	2.5	FS	12.7
865	Dachshund	5	10.5	2.6	10.99		FS	12.6
866	Chihuahua	4	11.3	2.6	11.35	2.66	MC	12
867	Japanese Chin	4.2	11.9	2.6	12.1	2.64	MC	11.8
868	Cavalier King Charles Spaniel	8.4	11.5	2.6	11.65		FS	11.7
869	Canine, Dalmatian	22.2	12.7	2.6	12.72		MN	11.7
870	Papillon	6.5	12.1	2.6	11.28	2.44	FS	11.6
871	MiniSchnauzer	9.2	13.6	2.6	13.2	2.52	MC	11.5
872	Cavalier King Charles Spaniel	9.4	13.7	2.6	13.15	2.54	F	11.2
873	MiniSchnauzer	10.8	12.1	2.6	11.91	2.63	MC	11.1
874	Chihuahua	2.8	11	2.6	11.07	2.67	FS	11.1
875	Briard	30.6	11	2.6	11.54	2.75	FS	11.1
876	Brussels Griffon	6.2	11.5	2.6	11.78	2.62	MC	11
877	Cavalier King Charles Spaniel	7.5	12.2	2.6	12.02	2.56	FS	10.9
878	Canine, Akita	28.6	10.4	2.6	10.46	2.55	FS	10.6
879	Chihuahua	4.3	11.7	2.6	11.57	2.58	MC	10.3
880	Dachshund	7.8	13.5	2.6	13.18	2.85	FS	10.2
881	Cavalier King Charles Spaniel	9.2	12.1	2.6	11.89	2.43	MC	10.2
882	MiniSchnauzer	6.8	12.3	2.6	12.17	2.5	FS	9.8
883	Cocker Spaniel	10.8	12.4	2.6	12.46	2.51	FS	9.8
884	Rat Terrier	5.8	11	2.6	11.29	2.51	MC	9.8
885	Jack Russell Terrier	9.3	11.4	2.6	11.56	2.63	MC	9.3
886	Mixed Breed	15	12.2	2.6	11.66	2.54	MC	8.9
887	Canine, Weimaraner	30.8	11.2	2.6	11.5	2.31	FS	8.6
888	Chihuahua	4.1	11.2	2.6	11.66	2.52	MC	8.5
889	Mixed Breed	11.3	12.9	2.6	12.46	2.55	M	8.2
890	Cavalier King Charles Spaniel	6.9	12.3	2.6	11.97	2.62	FS	8.2
891	Canine, Doberman Pinscher	44	11.9	2.6	12.01		MN	8.2
892	Cavalier King Charles Spaniel	8	12.8	2.6	12.68		F	8.1
893	Cavalier King Charles Spaniel	7.9	13.3	2.6	12.74	2.52	MN	8
894	MiniSchnauzer	10	12.9	2.6	13.15	2.48	M	7.8
895	Cavalier King Charles Spaniel	10.1	12.5	2.6	12.32	2.5	MC	7.7
896	Cavalier King Charles Spaniel	13.6	13.7	2.6	12.95	2.53	MC	7.3
897	Canine, Doberman Pinscher	46.4	11.3	2.6	11.26	2.46	MN	6.6
898	Canine, Doberman Pinscher	41.4	12.7	2.6	11.92	2.54	MN	5.7
899	Canine, Boxer	31.2	11.1	2.6	10.55	2.6	FS	5.5
900	Canine, Doberman Pinscher	43.6	12.2	2.6	12.04	2.56	M	5.4
901	Canine, Bull Mastiff	60.7	13.3	2.6	12.84	2.95	MN	3.4
902	Canine, Doberman Pinscher	39	11.6	2.6	11.55	2.37	MN	3.1
903	Cavalier King Charles Spaniel	8	12.3	2.7	11.51	2.66	FS	9
904	Mixed Breed	6.8	11.1	2.7	11.38	2.63	FS	13.6
905	American Eskimo	12.1	11.5	2.7	11.84	2.66	MC	13.5
906	Bichon Frise	6.6	10.8	2.7	11.22	2.7	MC	13.4
907	Fox Terrier	6.8	11.6	2.7	11.62	2.7	FS	13
908	Chihuahua	3.4	11.5	2.7	10.8	2.54	MC	12.2
909	Cavalier King Charles Spaniel	7.2	11.2	2.7	11.17	2.63	MN	12.2
910	Canine, English Setter	23	13.6	2.7	13.01	2.76	FS	12.2
911	Yorkshire Terrier	3.4	11	2.7	11.41	2.66	FS	12.1
912	Catahoula	37.4	13.3	2.7	12.91	3	MC	12
913	Chihuahua	2.4	11	2.7	11.46	2.78	FS	11.9
914	Cavalier King Charles Spaniel	11.6	12	2.7	12.23		FS	11.8
915	Shih Tzu	5.4	11.7	2.7	12.65	2.7	MC	11.6
916	Canine, Doberman Pinscher	27.2	11.1	2.7	10.56	2.4	FS	11.3
917	Canine, Boxer	29.8	12.9	2.7	12.18	2.31	MN	10.9
918	Yorkshire Terrier	3.5	12.2	2.7	11.73	2.74	MC	10.8
919	Cocker Spaniel	13.4	12.6	2.7	12.8	2.59	FS	10.8
920	Cavalier King Charles Spaniel	15.4	12	2.7	12.14	2.64	MC	10.7
921	Norfolk Terrier	7.3	11.6	2.7	11.93	2.62	FS	10.6
922	Canine, Labrador Retriever	48.8	12.4	2.7	12.07	2.44	MN	10.5
923	Beagle	9.6	12.5	2.7	12.48	2.77	FS	10.4
924	Canine, Labrador Retriever	27	12	2.7	11.72	2.86	M	10.4
925	Scottish Terrier	12.6	13.2	2.7	12.63	2.56	MC	10.3
926	Chihuahua	2.7	11	2.7	11.22	2.63	FS	10.1
927	Cavalier King Charles Spaniel	8.7	13.7	2.7	13.91	2.64	FS	10
928	MiniSchnauzer	10.3	13.3	2.7	13.14	2.75	MC	9.7
929	Canine, Doberman Pinscher	32.5	12.3	2.7	11.92	2.41	M	9.5
930	Maltese	3.7	9.7	2.7	10.4	2.67	MC	9.2
931	Canine, Labrador Retriever	43.3	11.5	2.7	11.88	2.59	M	9.2
932	Yorkshire Terrier	4.4	12.5	2.7	12.32	2.19	MC	9
933	Cavalier King Charles Spaniel	11.6	12.3	2.7	11.66	2.6	MC	8.9
934	Canine, Mixed Dog	35.6	10.7	2.7	10.7	2.66	FS	8.8
935	Chihuahua	6.4	11.3	2.7	11.24	2.77	FS	7.9
936	MiniSchnauzer	8.4	12.4	2.7	11.92	2.57	FS	7.9
937	Canine, Doberman Pinscher	26.6	12.4	2.7	11.34	2.03	FS	7.9
938	Cavalier King Charles Spaniel	8.8	12.1	2.7	12.36	2.85	MN	7.3
939	Cavalier King Charles Spaniel	9.2	12.5	2.7	12.37	2.54	FS	7.3
940	Canine, Boxer	28.4	14	2.7	13.85	2.68	MN	5
941	Canine, Labrador Retriever	28.6	13.8	2.7	13.5	2.46	FS	4.7
942	Canine, Boxer	29	13.3	2.7	12.97	2.72	MN	2.1
943	MiniSchnauzer	8.8	13.9	2.8	13.97	2.81	MC	14.1
944	Pomeranian	4.5	11.9	2.8	11.66	2.29	MC	13.8
945	Yorkshire Terrier	5.4	12.3	2.8	12.17	2.62	MC	13.3
946	Cavalier King Charles Spaniel	6.8	12.4	2.8	12.36	2.7	FS	12.9
947	Boston Terrier	7	12.9	2.8	12.93	2.73	FS	12.9
948	Boston Terrier	7.6	12.5	2.8	13.02	2.4	FS	12.7
949	Chihuahua	3.7	11.6	2.8	11.52	2.56	FS	12.4
950	Canine, Labrador Retriever	25.2	12.6	2.8	12.07	2.62	FS	12.3
951	Canine, Labrador Retriever	38.4	12	2.8	11.65	2.63	FS	12
952	Mixed Breed	23.6	11.9	2.8	12.22	2.74	FS	11
953	Chihuahua	2.6	11.7	2.8	11.5	2.89	FS	11
954	Canine, Mixed Dog	24	11.9	2.8	12.33	2.75	FS	11
955	Pomeranian	3.3	12	2.8	11.7	2.59	MC	10.8
956	Cavalier King Charles Spaniel	9.4	12.3	2.8	12.6	2.8	FS	10.4
957	Pomeranian	7.2	12.4	2.8	11.95	2.75	FS	10.1
958	Shetland Sheepdog	10.8	12.1	2.8	11.77	2.87	FS	9.8
959	Canine, Border Collie	20.8	13.3	2.8	13.19	2.88	M	9.2
960	Cavalier King Charles Spaniel	7.5	13.1	2.8	13.06	2.78	MN	9
961	Cavalier King Charles Spaniel	7.9	12.1	2.8	11.98	2.47	FS	8.9
962	Canine, Border Collie	23	13.8	2.8	13.43	2.6	FS	8.2
963	Canine, Border Collie	23	11.9	2.8	11.55	2.51	MN	8.1
964	Canine, Boxer	39.6	14.4	2.8	13.19	2.67	MN	7.3
965	Canine, Boxer	33	13.5	2.8	12.49	2.86	MN	6.8
966	Pembroke Welsh Corgi	12.8	10.3	2.8	10.44	2.31	FS	6.4
967	Canine, Doberman Pinscher	44.8	12.2	2.8	11.97	2.84	MN	6.4
968	Canine, Doberman Pinscher	46	12.2	2.8	12.39	2.32	M	5.7
969	Canine, Mastiff	90	12.3	2.8	12.86	3.15	MN	5.1
970	Canine, Airedale Terrier	29.6	12.2	2.8	12.83		M	2.8
971	Cocker Spaniel	8.7	11.9	2.9	11.27	2.57	FS	15.5
972	Miniature_Poodle	8.2	12.1	2.9	12.73	2.72	M	15.1
973	Italian Greyhound	4.2	11.2	2.9	11.39	2.7	FS	14.5
974	Cavalier King Charles Spaniel	11	12.5	2.9	11.82	2.47	MC	13.6
975	Yorkshire Terrier	3.4	12.5	2.9	13.06	3.07	FS	11.1
976	Pomeranian	4	11.8	2.9	9.45	2.5	FS	11.1
977	Cocker Spaniel	7.8	11.8	2.9	12.4	2.63	MC	11.1
978	Maltese	3	12	2.9	12.31	2.81	FS	10.9
979	Beagle	17.8	12.2	2.9	11.51	3.04	MC	10.3
980	Canine, Pointer-German Short Haired	31	14.3	2.9	14.06	2.48	MN	10.3
981	Yorkshire Terrier	3.5	12.2	2.9	12.57	2.54	FS	9.6
982	Labrador Retriever	32.2	14.5	2.9	13.81	2.72	M	9.6
983	Mixed Breed	26	12.4	2.9	12.55	2.84	MC	9.5
984	Canine, Greyhound	22.5	10.6	2.9	11.12	2.46	FS	8.5
985	Canine, Airedale Terrier	24.6	13	2.9	13.08	3.05	MN	6.2
986	Canine, Basset Hound	26.2	12.6	2.9	12.4	2.22	MN	4.2
987	Canine, Boxer	24.6	13.5	2.9	12.77	2.82	MN	3.5
988	Canine, Great Dane	55.2	13.5	2.9	13.51		FS	2.8
989	Mixed Breed	13.2	12.9	3	12.62	2.95	FS	15.7
990	Dachshund	7.4	11.8	3	12.81		M	13.5
991	Basset hound	17.8	12.5	3	12.59	2.87	MC	13.2
992	Canine, Doberman Pinscher	25	13.3	3	13.45	3.03	MN	11.9
993	Dachshund	8.5	12.8	3	13.7	2.75	FS	11.7
994	Border Collie	15	13.3	3	13.05	3.21	FS	11.6
995	Canine, Dalmatian	22.5	12.6	3	12.2	2.89	FS	11.1
996	Canine, Boxer	40.4	14.6	3	13.92	2.7	MN	10.9
997	Maltese	3.4	12.8	3	12.67		MC	10.8
998	Canine, Doberman Pinscher	47	11.6	3	11.4	2.39	MN	10.5
999	Canine, Labrador Retriever	39.6	13.2	3	13.19	2.81	MN	10.4
1000	Pomeranian	3	11.2	3	11.47	2.97	FS	10.2
1001	Canine, Boxer	22.2	13.7	3	13.18		FS	9.3
1002	Boston Terrier	8.6	13.8	3	13.59		MC	6.9
1003	Cavalier King Charles Spaniel	13.4	14.5	3	13.62	2.99	MC	6.4
1004	Airedale Terrier	24.6	13.2	3	13.49	3.05	MC	6.2
1005	Canine, Boxer	23	14	3	13.64	2.97	MN	1.9
1006	Pomeranian	5.4	12.6	3.1	13	3.09	MC	13.7
1007	Cocker Spaniel	8.8	12.7	3.1	12.84	2.57	FS	13.2
1008	Canine, Golden Retriever	22.1	13	3.1	12.23	3.06	MN	12.7
1009	Cavalier King Charles Spaniel	9.6	13.9	3.1	13.78	3.07	MC	12.5
1010	Basset hound	18.9	11.7	3.1	12.19	3.13	MC	11.4
1011	Border Collie	21.4	12.5	3.1	12.64	2.67	MC	10.6
1012	Maltese	3.4	11.9	3.1	12.41	3.18	MC	10.1
1013	Pomeranian	4.1	12.6	3.1	12.65		M	10.1
1014	Miniature_Poodle	6.8	12.5	3.1	12.07		FS	9.6
1015	Cavalier King Charles Spaniel	14.8	14.1	3.1	14.12	3.13	MC	9.2
1016	German Shepherd	40	13.3	3.1	13.62	3.16	FS	8.7
1017	Cavalier King Charles Spaniel	10.2	12	3.1	12.34	2.91	FS	7.6
1018	Japanese Chin	7	13.5	3.1	13.1	2.93	M	5.5
1019	Canine, Doberman Pinscher	25.4	12	3.1	12.52	2.95	FS	2.6
1020	Yorkshire Terrier	2.6	12.1	3.2	12.33	2.91	MC	11.9
1021	Brittany Spaniel	20.4	13.4	3.2	13.41	3.13	M	10.2
1022	Cavalier King Charles Spaniel	14.4	14.6	3.2	14.2	3.16	FS	8.3
1023	Canine, Boxer	38.8	15	3.2	13.62	3.19	MN	7.3
1024	Canine, Saint Bernard	60.5	12.8	3.2	12.77	3	MN	7.2
1025	Canine, Boxer	25.4	14.5	3.2	13.53	2.63	MN	4
1026	Chihuahua	5	11.9	3.3	11.45		MC	14
1027	Mixed Breed	7	12.9	3.3	12.38	3.09	MC	10.5
1028	Canine, Golden Retriever	60	13.2	3.3	12.99		MN	10.4
1029	Cavalier King Charles Spaniel	9.2	13.8	3.3	13.36	3.17	FS	9.9
1030	Canine, Boxer	34.5	13	3.3	12.53	3	MN	8.8
1031	Jack Russell Terrier	7	12.3	3.3	12.23	3.16	FS	8.5
1032	Cavalier King Charles Spaniel	10.4	13.6	3.3	13.63	3.3	MC	8.3
1033	Cavalier King Charles Spaniel	9.8	13.8	3.3	13.89	3.16	FS	6.5
1034	Cavalier King Charles Spaniel	9.4	12.6	3.3	12.55	3.2	FS	6.4
1035	Italian Greyhound	4.8	12	3.4	11.84	3.24	FS	16.2
1036	Pomeranian	3	14.7	3.4	14.36	3.19	MC	12.1
1037	Cavalier King Charles Spaniel	12.1	14.8	3.4	13.86	2.95	MC	10.2
1038	Maltese	3.6	13.9	3.4	13.18	3.42	FS	8.9
1039	Cavalier King Charles Spaniel	9.1	14.7	3.4	13.62		MC	5.2
1040	Dachshund	4.3	12.9	3.5	12.92	3.52	FS	13.1
1041	Canine, Labradoodle	33.4	13.7	3.5	13.63	3.33	MN	11.1
1042	Canine, Labrador Retriever	36.4	12.2	3.5	12.99		MN	10.6
1043	Pomeranian	8.8	13	3.5	12.34	2.35	M	9.7
1044	Canine, Golden Retriever	27.2	14.3	3.5	13.13	2.38	FS	2.8
1045	Rat Terrier	4.3	15.5	3.6	15.45		FS	12.3
1046	Shih Tzu	5.7	13.5	3.6	13.14	3.56	MC	11.5
1047	Maltese	3.5	12.6	3.6	13.19	3.1	M	11.4
1048	Shetland Sheepdog	7.5	13.2	3.6	13.59	3.31	FS	11.1
1049	Maltese	2.8	12.3	3.7	12.41	3.63	MC	11.6
1050	Shih Tzu	8.6	13.2	3.8	13.14	3.43	MC	11
1051	Shih Tzu	7.6	12	3.9	12.05		M	10.8
1052	Rat Terrier	3.6	13.3	4	13.3		MC	11.7
1053	Italian Greyhound	3.3	13.7	4.2	14.38	3.53	FS	12.6
1054	Canine, Labrador Retriever	21	13.8	5	13.56	3.62	FS	15.6
1055	Chihuahua	5	14.6	5	14.38	3.71	MC	10.7
1056	Canine, Great Dane	56	9.6		9.81	1.78	FS	10.6
1057	Canine, Mixed Dog	20	11.4		11.45	1.95	FS	10.3
1058	Canine, Doberman Pinscher	54.6	12.1		11.51	1.44	MN	4.2
